# Supplementary material for: Maize plant architecture trait QTL mapping and candidate gene identification based on multiple environments and double populations
Source: BMC Plant Biol. 2022 Mar 11;22:110. doi: 10.1186/s12870-022-03470-7 (PMC8915473; doi:10.1186/s12870-022-03470-7)
Supplement: Supplementary file 2 — Additional file 2: Table S1. Two population phenotypic data. [file 12870_2022_3470_MOESM2_ESM.xlsx]

## Sheet: TableS1_A
Table S1. Two population phenotypic data.(A)F2:3 population phenotypic data.(B)RIL population phenotypic data. Each column in the table represents the phenotypic value of an environment. The environmental naming rules are trait-year-location, where C stands for Changchun and G stands for Gongzhuling.
Material name	PH-2016-C	PH-2017-C	PH-2017-G	PH-2018-C	PH-2018-G	EH-2016-C	EH-2017-C	EH-2017-G	EH-2018-C	EH-2018-G	LAE-2016-C	LAE-2017-C	LAE-2017-G	LAE-2018-C	LAE-2018-G	ILE-2016-C	ILE-2017-C	ILE-2017-G	ILE-2018-C	ILE-2018-G
FN-1	225	222	235	282	273	89.4	99	79	90	100	25	33	34	35	40	17	16.7	17.2	15.8	16
FN-2	168	166	174	276	282	69.5	107	93	120	67	35	27	19	25	19	15	15	15	20	20
FN-3	229	272	235	268	253	93	110	95	130	90	27	29	31	36	16	17	17	17	17.6	19
FN-4	155	173	175	223	282	56	81	77	81	60	25	30	22	28	20	16	16	16	21	20
FN-5	213	207	215	217	234	85.5	91	74	91	97	33	30	28	25	19	15	15	15	21	19
FN-6	225	273	240	265	264	81.7	107	69.5	97	107	34	38	29	40	24	15	15	15	10	11.2
FN-7	219	165	140	186	195	67	102	84	109	72	15	45	34	36	26	16	16	16	10	12
FN-8	188	237	230	249	246	114.8	106	81	67	126	25	36	34	18	20	20	20	20	15	14
FN-9	210	240	180	230	240	78.8	104	84.5	84	104	30	29	29	20	21	19	19	19	19	14
FN-10	200	182	185	214	221	77	97	62.5	107	79	28	29	24	27	46	18	18	18	12.5	13
FN-11	210	282	230	267	257	112.9	95	115.5	95	165	19	30	32	29	30	13	12.1	14	12.7	14
FN-12	240	187	156	245	216	75	72	84	83	74	26	29	30	30	28	11	11.2	11	17	14
FN-13	271	263	245	263	243	142	75	120	74	134	16	30	46	36	26	10	10.9	14.3	15	15
FN-14	225	178	195	238	248	95.5	120	100	110	96	19	47	17	36	32	14	9.7	14	16	15
FN-15	235	195	200	187	207	98	108	96.5	97	115	24	49	31	37	21	19	19	19	19	21
FN-16	235	200	205	207	262	60	107	85	94	107	34	29	16	40	29	14.4	15	16	11	10
FN-17	187	187	255	255	245	80	137	76.5	105	130	28	30	18	29	39	13	13	13	12.1	14
FN-18	173	225	210	245	225	90	98	83.5	120	78	22	30	25	20	46	18	10.1	14.5	15	14
FN-19	255	242	230	232	235	45	110	73	130	110	28	24	14	18	19	15	11.2	11.2	13	15
FN-20	240	238	265	245	238	107	92	99	98	92	34	29	23	16	27	15	11.5	12.3	15	14
FN-21	267	245	310	174	175	135	96	115	104	122	42	26	49	15	17	13	11.8	11.3	12	14
FN-22	255	230	250	234	230	90	100	97.5	124	100	23	37	30	29	21	13.5	12.1	13.5	11.8	15
FN-23	176	210	250	210	238	105	59	97	59	59	29	30	33	33	30	8.9	12.3	12.6	12.8	15
FN-24	210	229	247	240	178	70	134	89	85	97	41	43	34	34	42	8.7	10.3	10	18	19
FN-25	170	189	250	180	226	82	80	77	84	80	29	42	16	29	21	10.2	12.4	12.9	20	21
FN-26	260	222	245	237	190	80	77	83	77	88	34	28	21	33	24	10.7	11	12.4	19	22
FN-27	215	263	265	221	210	130	93	117	93	143	29	24	27	27	21	11.3	11.3	12.6	15	12
FN-28	260	243	235	189	192	150	123	124.5	78	122	32	22	19	36	53	13.1	12.1	14.3	14.7	14
FN-29	275	266	245	160	232	127	105	131	83	137	31	25	21	39	36	11.4	12.1	12.3	16	13
FN-30	235	230	225	235	157	99	90	87	88	90	27	25	29	42	25	10.4	10.5	13.5	13.1	14
FN-31	225	205	210	225	220	105	97	53	82	84	33	24	26	43	23	11.2	11.2	11.7	15	12
FN-32	217	223	185	177	223	105	92	87.5	104	99	30	27	22	41	34	10.5	13.2	12.4	21	13
FN-33	143	178	155	236	243	67	104	72	107	74	17	25	42	48	38	14.3	11.9	11.5	16	15
FN-34	222	207	220	208	207	94	82	83	82	82	24	22	31	27	29	10.1	12.4	10.9	19	14
FN-35	265	242	230	231	242	90	94	87	77	84	19	28	28	25	35	8.7	8.8	11.5	14	14
FN-36	230	225	205	232	246	86	82	82.5	94	82	27	28	28	29	42	11.5	12.1	12.5	13	13
FN-37	180	223	155	176	223	78	85	64	88	85	42	31	32	35	26	7.9	11.1	13.2	13	13
FN-38	236	225	255	225	190	80	84	86	84	94	44	27	30	30	31	9.7	12.3	14.2	11	13
FN-39	174	176	173	165	254	54	84	77	84	74	25	30	30	23	31	11.7	11.2	12	14	14
FN-40	244	268	260	247	274	129	107	122.5	107	137	24	45	19	53	27	10	10.1	12.5	17	15
FN-41	245	248	255	253	248	117	95	122	74	126	36	47	20	53	30	12.4	11	13.8	11	10
FN-42	235	265	295	276	277	137	107	128	84	127	35	30	36	46	35	10.8	3	11.2	10	12
FN-43	155	177	182	140	268	67	91	76	91	64	20	30	35	29	23	13.2	12.2	10.7	13	11
FN-44	235	238	265	268	186	107	124	111.5	124	94	27	24	29	16	32	9.8	11.9	11.9	16	16
FN-45	250	248	260	244	187	85	86	95.5	96	86	26	29	30	18	28	12.3	11.4	12.4	14	13
FN-46	145	238	168	167	256	72	92	86	92	67	17	20	23	19	23	10.7	12.3	13.6	16	15
FN-47	230	217	234	228	217	99	59	60	59	89	23	30	37	20	19	10.5	12.5	13.1	14	14
FN-48	210	255	250	244	290	87	145	58	107	107	24	26	29	17	28	11.6	11.3	11.3	16	14
FN-49	190	262		247	262	102	112	97	99	107	24	30	27	30	28	11.3	11.9	10.2	13	14
FN-50	165	273	220	147	244	76	110	74	102	102	22	24	22	35	26	12	12.1	11.3	15	14
FN-51	242	228	250	219	189	88	88	102.5	118	88	27	30	35	37	33	11.7	10.4	13.5	12	12
FN-52	162	272	210	169	289	67	98	70	98	70	14	26	45	36	20	12.5	11.5	12.7	17	16
FN-53	285	189	290	280	240	132	127	134	94	128	37	29	48	42	27	10.9	10.9	12.9	13	14
FN-54	245	268	250	234	268	101	87	78	114	114	19	23	24	35	33	11.2	12.4	13.6	15	16
FN-55	280	173	250	180	173	78	86	82.5	86	67	31	43	35	20	23	11.5	12.1	11.7	12	13
FN-56	258	260	280	239	260	90	95	100	95	95	31	31	16	40	25	11.2	11.5	12.6	12.5	14
FN-57	273	285	250	166	248	67	112	69.5	112	72	21	21	42	27	23	10.1	10.8	13.6	12	14
FN-58	194	215	210	141	246	79	71	70	93	84	32	19	19	27	19	11.6	11.3	12.7	15	11
FN-59	295	263	260	186	263	80	100	90	100	100	32	27	36	25	28	9.8	12.5	11.9	17	16
FN-60	165	280	250	300	250	67	98	114.5	74	88	20	26	27	20	35	11.5	11.3	12.5	21	18
FN-61	235	243	210	232	243	132	97	133.5	97	112	33	46	24	36	17	12.4	12.5	13.8	17	15
FN-62	185	267	260	191	184	80	85	72.5	75	95	21	20	21	32	36	10.1	12.7	10.5	15	17
FN-63	236	222	245	224	292	95	106	83	88	106	20	27	43	26	43	13.7	10.3	11	16	14
FN-64	260	200	200	236	267	108	101	94.5	101	101	23	24	46	27	25	11.3	9.8	11.5	12	14
FN-65	273	267	300	289	276	130	55	122.5	55	129	30	46	42	18	18	13.1	13.2	12.1	19	20
FN-66	237	233	211	237	274	90	118	118	94	118	19	24	23	27	44	10.2	12.5	10.7	14	15
FN-67	255	263	205	249	263	105	85	84	85	85	27	27	34	49	39	14.1	11.2	11.3	12	13
FN-68	273	253	310	265	253	102	83	93.5	83	83	21	28	28	28	27	11.1	12.6	12.4	15	16
FN-69	176	233	300	205	183	70	84	87	96	68	45	25	43	31	24	10.3	12.5	12.5	11	12
FN-70	210	197	260	254	192	102	99	99	99	99	30	30	26	32	18	9.6	10.6	10.8	14	15
FN-71	280	221	300	246	240	124	106	125.5	90	126	32	31	27	36	33	12.7	11.3	12.9	10	12
FN-72	255	195	260	204	252	105	95	78	95	95	35	31	35	33	35	11.5	10.7	13.6	12	14
FN-73	260	206	200	222	206	118	132	101.5	98	74	22	29	26	38	45	10.3	11.9	12.4	17	14
FN-74	176	252	270	245	221	120	85	124	120	66	32	30	42	42	32	11.4	12.1	13	17	13
FN-75	210	213	230	231	184	90	110	86	110	110	22	37	26	46	28	8.9	10.1	13.1	12	11
FN-76	270	190	290	207	190	87	85	86	96	97	28	33	36	39	29	11.5	11.5	12.7	15	12
FN-77	169	238	194	240	268	145	87	103	87	87	35	44	44	40	27	11.5	9.9	11.5	12	13
FN-78	167	257	197	198	257	78	94	67	94	64	21	33	32	32	48	10.4	8.4	10.3	20	19
FN-79	215	250	195	205	250	100	89	66	89	95	22	28	26	33	42	12.1	11.4	11.3	15	14
FN-80	215	212	190	211	212	74	88	57	88	88	26	41	48	36	44	12.8	11.4	12.1	10	13
FN-81	255	255	250	264	178	67	78	73.5	126	94	43	42	42	34	32	13.8	10.5	11.7	9	12
FN-82	240	243	240	245	243	76	109	83	130	109	22	30	19	35	27	12.1	12.2	10.9	12	14
FN-83	240	225	230	236	225	98	133	79	112	112	24	30	23	32	14	10	12.5	12.1	16	13
FN-84	235	248	274	157	237	132	108	124	89	108	42	39	32	33	42	10.3	12.4	11.5	15	15
FN-85	135	148	300	210	232	74	98	66	98	77	44	30	17	18	38	11.4	12	11.2	16	14
FN-86	255	237	220	247	237	98	99	98	105	76	24	33	21	27	26	13.1	12.1	9.8	15	12
FN-87	212	237	205	213	237	100	123	100	107	94	42	26	28	25	26	12.9	11.4	10.2	17	13
FN-88	275	273	233	195	243	145	104	112	104	113	37	44	43	27	16	11.9	11.7	9.9	16	14
FN-89	175	168	245	208	258	50	113	67.5	113	66	21	31	32	17	27	12.1	10.3	12.9	11	10
FN-90	226	210	250	247	186	105	102	106	102	97	21	30	30	27	38	12	10	11.2	10	8
FN-91	275	260	290	203	260	112	99	97	87	99	24	31	47	26	27	13.8	10.1	11.9	14	15
FN-92	205	223	220	231	223	76	72	80	87	82	22	32	27	24	29	11.5	11.3	12.1	20	21
FN-93	196	174	240	231	225	45	70	75	70	94	21	24	24	22	25	10.3	12.1	10.3	14	13
FN-94	245	217	290	195	217	80	94	86	104	94	33	26	32	24	24	11.8	11.2	12.4	15	13
FN-95	254	262	250	211	233	120	99	112	99	126	34	46	18	28	48	12.4	11.5	13.5	14	15
FN-96	240	275	270	246	275	127	132	121	73	132	32	47	19	25	24	12.7	11	8.9	14	14
FN-97	249	225	250	216	174	79	111	102	111	96	33	22	21	27	23	11.9	10	10.1	10	8
FN-98	271	240	260	186	207	117	82	117	82	123	33	40	50	24	32	11.3	12.1	11.9	13	13
FN-99	215	207	213	220	184	82	103	104	103	94	23	25	23	26	30	10.1	11.4	12.6	10	9
FN-100	235	252	235	249	252	102	102	102	102	95	26	30	25	27	25	8.9	9.8	12.1	21	22
FN-101	175	189	260	219	276	65	112	67	112	112	22	28	47	25	31	10.1	11.3	13.1	12	15
FN-102	145	260	183	217	260	57	94	83	94	74	16	39	25	21	34	10.4	12.1	11.8	15	15
FN-103	206	182	215	212	182	106	74	82	74	74	26	36	26	23	45	12.3	13.2	11.4	10	11
FN-104	231	242	225	232	242	130	89	117	89	139	24	46	25	44	42	10.5	12.7	11.5	14	12
FN-105	178	238	198	187	238	56	112	64	77	77	31	37	49	20	30	12.3	13.5	12.1	22	20
FN-106	227	240	255	205	240	143	72	113	110	110	23	33	24	17	39	10	14.3	12.1	13	16
FN-107	240	235	230	179	237	130	85	117	85	135	42	41	47	39	31	11.2	12.7	11.5	21	20
FN-108	295	227	290	206	175	127	96	109	91	117	54	45	39	29	26	10.3	11.8	9.9	10	13
FN-109	165	187	231	225	235	74	82	107	105	105	26	26	18	22	17	11.5	12.7	10.3	12	11
FN-110	255	245	250	264	209	135	99	89	108	119	33	38	36	37	34	12.4	11.5	8.9	14	13
FN-111	230	246	250	190	246	92	132	108	107	107	32	26	19	35	24	12.3	11.5	11.2	10.5	11
FN-112	235	257	240	232	257	87	104	105	104	104	40	29	38	0	46	11.2	12.1	10.9	14	15
FN-113	285	240	294	206	240	132	91	89	91	121	54	39	14	39	35	12.5	12.5	12.3	12	12
FN-114	249	192	200	247	235	90	93	90	100	93	35	29	31	0	35	11.1	8.9	13.2	11	12
FN-115	260	297	260	216	192	121	113	110	113	113	25	37	33	47	34	12.3	9	10.1	11	12
FN-116	247	207	192	219	190	95	106	84	106	106	31	21	35	48	16	10.2	10.3	11.3	19	20
FN-117	266	265	255	227	265	102	110	100	94	109	22	27	46	18	27	10.4	11.1	11.2	10	11
FN-118	215	247	190	204	247	67	107	78	107	107	40	23	36	30	26	11.3	12.5	9.8	13	14
FN-119	215	242	250	231	242	110	88	80	88	88	22	32	28	28	17	10.2	12.4	14.5	16	12
FN-120	188	143	185	246	243	74	133	67	87	87	31	28	29	19	20	11.4	10	12.8	15	13
FN-121	190	217	230	219	217	108	76	80	76	100	30	25	42	30	37	11.5	9.8	11.2	14	12
FN-122	200	242	230	271	242	98	89	80	89	89	20	33	41	30	40	12.3	9.9	10.3	16	13
FN-123	240	212	280	218	212	121	84	78	84	94	47	46	32	52	42	11.4	10.6	10.4	22	19
FN-124	237	183	245	231	183	98	88	88	88	88	23	36	18	24	23	12.1	13.2	11.1	10	9
FN-125	226	253	290	234	253	131	94	110	94	94	21	39	42	17	42	9.8	12.7	12.1	10	10
FN-126	240	210	250	264	252	72	80	82	80	74	19	27	37	43	33	9.7	11.1	11.5	20	21
FN-127	260	252	275	198	210	137	94	113	94	65	20	30	45	26	42	8.9	10.9	12.6	14	11
FN-128	157	167	190	239	202	77	99	104	99	99	19	16	26	27	34	12.9	7.9	10.1	12	13
FN-129	200	180	250	176	240	79	143	80	78	89	39	28	28	27	49	10.1	12.1	13.5	15	11
FN-130	225	167	193	251	247	68	75	107	98	78	20	18	27	28	25	12.4	11.5	12.6	16	12
FN-131	252	243	280	183	243	80	85	78	85	85	41	38	22	17	30	12.5	11.3	12.7	19	21
FN-132	225	245	246	182	245	100	95	90	95	95	18	32	38	44	42	12.4	10.6	12.9	14	14
FN-133	255	263	255	231	263	89	116	100	88	120	45	24	28	26	26	13.2	13.1	11.5	15	16
FN-134	237	237	220	194	237	123	114	108	114	114	44	38	23	23	28	10	11.4	13.4	12	11
FN-135	255	216	235	206	216	87	93	89	93	110	44	25	28	25	47	9.1	10.2	12.1	10	9
FN-136	216	247	255	204	205	125	85	115	85	135	45	42	39	37	25	9.4	10.1	10.2	19	20
FN-137	198	240	345	192	180	120	70	121	78	130	26	39	38	33	35	10.3	11.2	9.7	15	14
FN-138	220	202	215	195	167	106	84	94	84	100	18	30	45	22	26	9.1	12.4	10.5	19	14
FN-139	218	228	205	182	228	107	83	80	83	83	31	25	29	24	29	12.5	10.5	12.3	13	12
FN-140	177	192	160	170	192	84	72	70	72	94	41	24	29	26	43	11.1	11.2	10.2	14	10
FN-141	166	157	192	254	191	65	85	100	77	77	42	35	44	43	20	8.7	8.9	11.4	13	14
FN-142	300	263	205	176	192	157	80	127	80	118	26	28	22	48	31	12.5	12.3	12.9	14	12
FN-143	208	193	235	183	263	103	93	102.5	93	93	35	25	27	23	26	11.2	9	11.3	10	15
FN-144	250	183	200	221	175	109	91	84.5	88	91	34	31	29	56	45	12.5	11.1	11.5	9	12
FN-145	235	258	220	234	258	79	90	89	90	99	38	24	26	21	55	11.5	12	10.1	13	16
FN-146	275	244	230	241	233	128	95	128.5	84	125	19	32	34	45	29	10.7	12.3	11.2	10	9
FN-147	236	183	215	211	183	62	60	105.5	60	100	35	38	26	43	23	12.4	9.1	10.1	12	13
FN-148	260	220	230	216	253	109	82	80.5	82	82	19	33	27	33	31	13.2	8.8	11.3	10	14
FN-149	194	173	178	208	253	76	83	96.5	83	79	43	34	25	17	17	10.2	11.7	9.7	19	20
FN-150	177	253	280	230	237	100	87	121	74	117	32	29	17	26	16	11.3	12.1	12.3	12	14
FN-151	230	188	180	229	200	65	75	64.5	75	84	33	44	40	20	42	7.7	11.8	12.4	18	21
FN-152	262	200	250	256	253	154	125	95	125	96	26	35	43	32	35	12.1	10.9	13.1	15	15
FN-153	235	220	220	218	220	103	100	83	100	120	27	32	30	28	24	12.4	12.1	11.9	13	13
FN-154	182	168	230	244	253	72	96	53	96	96	29	28	42	29	49	11.9	11.3	12.1	13	14
FN-155	265	245	230	230	235	77	107	84	107	107	30	31	27	30	20	12.3	10.6	9.8	13	15
FN-156	245	220	245	237	220	87	95	71.5	95	95	32	32	41	27	28	12.1	12.8	15	15	13
FN-157	206	230	225	225	230	90	84	73.5	84	88	32	27	32	27	44	11.9	10	12.4	14	13
FN-158	255	174	235	239	258	129	96	114	96	125	29	29	40	40	30	8.9	13.1	12	19	18
FN-159	290	268	285	253	268	130	108	87.5	108	108	43	26	33	37	28	10.3	12.1	9.8	16	16
FN-160	225	282	265	258	282	108	102	102	102	102	31	23	24	27	36	11.6	9.9	7.2	14	16
FN-161	215	250	225	217	250	125	106	70.5	106	106	28	27	26	28	26	9	7.8	10.2	15	14
FN-162	275	258	245	238	258	67	116	73	116	116	32	28	30	25	30	10.5	10.7	11.4	15	15
FN-163	280	184	275	270	262	77	115	65.4	115	75	19	19	32	20	25	11.2	10.9	12.1	10	12
FN-164	234	220	235	216	220	88	94	76.5	94	94	33	23	20	26	24	10.9	10.3	13.1	14	14
FN-165	245	210	215	204	210	78	80	70.5	80	80	18	15	26	21	30	14.3	11.1	12.5	12	10
FN-166	207	205	190	208	205	120	101	56	101	101	34	32	28	33	42	11.9	10.5	11.8	14	13
FN-167	250	225	215	211	237	108	88	77.5	88	88	34	30	27	26	23	12.5	9.8	11.2	19	14
FN-168	220	159	167	223	159	82	85	90	85	85	30	42	18	30	32	10.6	11.2	10.3	21	15
FN-169	247	253	210	245	212	131	86	90	86	116	19	44	21	20	26	11.2	11.4	11.3	16	14
FN-170	236	218	220	236	218	134	77	79	77	77	16	34	29	36	19	9.8	9.4	10.2	15	13
FN-171	260	258	220	229	217	154	74	70	74	125	31	36	20	47	32	9.4	11.3	9.9	14	13
FN-172	190	245	230	213	245	130	78	92.5	78	69	16	38	18	30	25	10.8	10	8.9	14	14
FN-173	210	238	235	215	238	77	98	69	98	98	15	31	16	36	36	11.2	11.2	10.2	16	15
FN-174	205	222	220	210	222	119	100	100	100	100	27	31	39	29	18	12.1	9.9	10.5	15	15
FN-175	286	245	240	251	176	100	99	100	99	99	31	30	33	30	24	9.7	12.5	13.5	16	15
FN-176	235	233	230	235	233	124	89	90	89	79	32	31	31	31	39	12.1	10.3	12.7	14	15
FN-177	290	262	225	229	227	133	83	122	83	123	28	46	36	39	28	12.7	8.9	11.5	15	13
FN-178	235	207	210	238	207	100	74	80	74	88	28	33	37	19	37	9.9	11.2	12.1	10	10
FN-179	217	189	180	251	189	110	82	80	82	82	27	29	30	26	24	12.5	10	11.3	15	14
FN-180	286	208	207	223	208	43	93	64	93	77	31	17	16	16	25	11.9	8.9	10.4	16	14
FN-181	255	236	230	268	236	179	94	100	94	94	33	36	29	17	27	8.7	9.1	10.7	9	14
FN-182	295	167	240	257	243	76	104	106	104	74	30	31	35	19	32	10.5	8.9	11.2	10	15
FN-183	260	235	230	214	235	109	88	90	88	88	28	36	27	20	33	10.1	9.9	9.8	18	14
FN-184	235	243	220	212	243	117	97	100	97	97	34	37	33	34	43	10.1	10.1	12.5	15	14
FN-185	178	243	220	268	177	126	100	117	100	117	32	46	25	25	37	12.1	7.3	11.2	13	14
FN-186	260	210	215	221	245	77	95	90	95	95	30	34	31	32	36	11.9	11.5	12.5	15	14
FN-187	182	262	245	260	232	176	89	100	89	134	24	35	25	27	26	9.7	12.4	13.1	15	13
FN-188	190	183	243	210	243	56	95	77	95	95	27	32	26	25	23	12.9	12.9	13.7	10	14
FN-189	265	210	213	243	210	130	87	115	87	121	16	35	26	26	27	11.4	11.5	12.8	19	13
FN-190	233	213	210	231	213	133	73	80	73	73	32	28	24	32	47	12.5	12.9	11.9	12	13
FN-191	170	277	223	208	217	133	103	100	103	113	30	31	24	30	28	11.4	11.5	11.2	16	14
FN-192	235	210	220	234	210	100	104	100	104	104	21	30	22	26	22	9.7	13.1	10.4	21	14
FN-193	230	235	217	231	235	100	103	90	103	103	33	35	39	26	27	11.3	10	12.1	10	14
FN-194	178	176	240	234	178	74	76	75	76	76	34	19	39	20	27	12.4	11.4	13.1	12	14
FN-195	230	202	220	250	202	110	64	60	64	64	30	26	33	25	27	11.4	11.2	12.8	14	12
FN-196	256	252	245	214	227	137	80	121	80	126	18	35	35	30	30	10.1	10.3	11.2	9	10
FN-197	210	227	270	209	227	134	88	100	96	96	26	36	38	46	24	10	13.5	12.5	15	15
FN-198	255	257	279	193	257	110	107	108	107	107	36	35	26	21	24	11.9	11.3	12.1	16	14
FN-199	245	250	260	210	250	165	62	60	62	92	25	33	47	38	26	12.4	10.6	10.1	14	12
FN-200	225	220	230	216	220	97	85	80	85	85	19	37	45	40	34	11.5	14.3	12.9	12	12
FN-201	260	242	235	253	242	94	78	90	90	90	24	35	30	34	30	12.2	12.5	12.6	10	14
FN-202	215	222	270	220	222	89	95	99	95	95	23	31	25	32	28	12.9	11.5	11.7	19	20
FN-203	300	260	265	200	230	134	102	104	102	102	18	31	24	21	29	11	10.3	12.5	10	15
FN-204	178	174	270	211	282	87	83	80	83	83	28	20	24	22	27	12.8	11	13.7	15	15
FN-205	266	184	175	236	184	102	72	70	72	72	34	52	46	39	38	11.8	12.1	11.4	13	11
FN-206	210	243	240	187	243	132	107	100	107	107	27	31	26	25	32	11.6	10.1	12.9	15	14
FN-207	265	282	270	218	243	117	78	118	117	117	31	31	23	21	23	10.5	10.7	11	10	15
FN-208	265	230	210	223	230	83	106	110	106	106	24	31	47	48	26	11.9	10.9	11.5	15	15
FN-209	250	238	237	196	188	110	99	100	99	99	26	34	27	32	29	12.2	9.8	11.7	16	14
FN-210	241	247	243	220	227	157	96	130	96	106	29	39	28	23	38	13.8	7.9	13.1	17	13
FN-211	260	186	276	214	186	147	100	110	100	136	30	32	29	22	29	10	11.5	10.2	15	13
FN-212	197	227	236	216	247	156	98	100	98	98	24	54	55	45	41	10.3	10.3	12.6	15	13
FN-213	235	227	245	178	227	102	85	90	85	85	37	31	23	30	18	13.2	10.5	10.1	14	12
FN-214	210	250	244	230	250	125	117	120	117	117	25	33	26	43	16	11.4	12.1	13.2	19	14
FN-215	180	174	141	184	240	76	108	80	108	78	36	19	26	25	22	12.1	12.5	14.2	13	14
FN-216	175	182	180	237	262	82	128	67	128	69	21	35	52	50	24	11.8	11.3	14.3	10	17
FN-217	247	260	240	230	254		78	102	136	136	40	29	28	39	52	8.9	10.2	10.5	17	14

## Sheet: TableS1_B
Table S1: Two population phenotypic data.(A)F2:3 population phenotypic data.(B)RIL population phenotypic data. Each column in the table represents the phenotypic value of an environment. The environmental naming rules are trait-year-location, where C stands for Changchun and G stands for Gongzhuling.
Material name	PH-2019-G	PH-2019-J	PH-2020-G	PH-2020-J	EH-2019-G	EH-2019-J	EH-2020-G	EH-2020-J	ILE-2019-G	ILE-2019-J	ILE-2020-G	ILE-2020-J	LAE-2019-G	LAE-2019-J	LAE-2020-G	LAE-2020-G
FG-1	163	216.6	190	177	72	72	80	50	12.86	14	12.67	11.82	16.8	20.13	38.75	13.03
FG-2	200.4	225	230	210	83.4	74.8	103	80	14.5	15	13.93	12.21	16.67	16.13	31.67	8.7
FG-3	203.6	216.2	175	193	90	73.4	83	80	13	12.5	9.31	10.86	28.17	38.2	28.89	27.88
FG-4	180.4	190	313	230	92	88.8	131	70	11.38	12.83	17.07	13.14	33.67	28.86	35.71	30.84
FG-5	191	188.2	160	185	92	74.2	91	71	12.55	10.29	11.5	10.57	20.2	19.14	25	11.15
FG-6	174.4	205.4	205	180	69	65.6	70	60	11.64	14.25	13.33	10.62	18	26.4	35	12.32
FG-7	218	233	242	215	96	82.6	125	93	10.42	12.5	13.8	11.2	25.2	36.25	38	24.8
FG-8	210.6	227	219	205	98	82.2	90	85	11.75	15.13	12.13	12.14	22.25	23	30.63	18.58
FG-9	201.6	210.2	174	176	80	76.6	70	55	10.88	13.67	11.15	10.62	16.8	28	21.67	15.7
FG-10	205.6	234	231	195	100	94.6	108	90	12.75	14.8	12.71	11.27	21.2	22	27.14	38.58
FG-11	184.8	217.6	231	215	98	39	100	95	11.25	15.33	14.54	10.94	20	16.29	35.71	37.84
FG-12	205	195.4	231	219	92	63	112	100	11.29	15	13.79	12.86	23	19.33	30	43.7
FG-13	171.8	179.2	208	189	73	47	90	75	9.63	13	12.07	10.2	30	28	29	40.41
FG-14	196	201	221	190	82	59	93	80	10.11	15.4	13.31	12.31	26.8	18.5	23.13	38.58
FG-15	201	231	217	185	87	69.4	85	85	10.71	12.4	12.79	12.5	16.83	23.17	20	40.1
FG-16	181.4	201.4	219	217	84	64	89	90	10	13	13.43	12.53	15.2	17.2	22.14	33.72
FG-17	162	206.2	182	180	76	35	80	80	10.63	13.25	10.57	13.09	21	27.25	45	33.79
FG-18	178.2	209	219	215	83	59.4	102	85	12.13	12.8	13.38	12.43	26.67	39.8	37.14	29.33
FG-19	214.6	234	218	240	93	79	110	104	13.83	13.47	14.92	13.5	18.33	20.57	28.57	26.73
FG-20	165.6	203.6	214	205	85	48	80	85	11.89	12	12.86	11.33	23.75	26.17	33.75	30.16
FG-21	162.2	201	182	206	88	44	80	75	10.44	12	15	11.27	22.5	25.8	28.75	26.53
FG-22	209.4	212	217	220	90	63	104	90	11.1	11	13.77	10.87	30.67	23.2	32.78	35.08
FG-23	210	225.4	211	205	95	68	90	85	11.1	11	12.43	12.5	34	27.86	31.25	30.94
FG-24	221	249	213	217	100	90	99	110	12.56	12	11.86	11.47	24.2	32.83	28.89	24.44
FG-25	224.8	242	188	203	109	96.4	70	83	13	12.1	14.6	10.81	30.8	32.83	25.71	15.2
FG-26	189.4	211	268	250	110	91.4	97	115	13.11	12.7	14.53	11.5	25.33	30	35	26.84
FG-27	201.8	228.4	214	190	112	110.4	109	85	13.78	12	12.43	13.31	23.2	25.5	32.5	25.43
FG-28	195	248	196	200	97	82.6	80	80	14.25	13	13.91	10.86	18.8	20.6	34	26.96
FG-29	214	221	220	220	102	83.6	117	85	14.63	13	12.47	12.31	18.5	24.29	29.5	21.39
FG-30	166.8	217	217	177	71	69	90	80	13.25	13.4	15.42	12.53	28.75	23.4	35.63	26.5
FG-31	199.2	192.4	193	201	88	73	84	100	10.78	12	13.73	13	29.4	35.4	40	33.1
FG-32	199.2	191	220	201	73	67.2	85	100	13.5	11.2	11.73	12.5	25.75	25.4	39.38	28.97
FG-33	200.6	227.2	227	220	84	82.6	115	110	13.71	13.45	13.43	12.46	25.83	26.57	34.09	26.57
FG-34	192.2	216	203	215	83	60.6	75	85	12.56	10.25	12.69	12.15	27.8	27	33.33	29.04
FG-35	209.5	214.4	187	215	78.75	72	85	90	13.75	13.45	10.77	12.92	34.4	25.5	30	20.61
FG-36	172	194.4	187	210	91	68	72	90	10.5	11.71	13.45	12.21	22.2	22	26.25	29.51
FG-37	231	224	219	210	83	73	94	85	13.43	15.8	12.43	12.77	28	22.86	37.78	42.33
FG-38	185	236	182	192	72	63	68	70	11.38	14	12.55	11.85	34	33.33	29.38	23.75
FG-39	175.6	224	191	200	66	81.4	89	85	12	12.22	12.08	11.29	27.67		33.75	28.72
FG-40	164.6	242	180	161	71	83.8	78	60	12.14	11.91	11.54	12.4	26	24.2	28.11	28.13
FG-41	168.4	239	160	167	55	81.4	56	65	10.44	10.63	10	10.83	19.5	17.25	26.88	25.64
FG-42	156.6	187.2	172	151	53	61	64	55	11	11.56	12.09	9.75	28.75	11.75	33.75	23.62
FG-43	148	162	175	180	85	60.4	66	55	10.56	12.94	11.17	11.45	21.4	10.67	28.33	23.56
FG-44	188	203.4	198	192	84	78.8	104	90	12	12.25	10.93	10.8	24	14.71	30.56	22.97
FG-45	208.2	223	229	215	78	79	100	100	11.78	11.92	11.53	11.6	22.14	24.5	35.91	31.34
FG-46	147.6	192.5	194	202	63	74	92	85	9.67	11.8	11.54	11.14	23.2	21.29	35	30.74
FG-47	190.4	215	228	200	77	57	94	85	12.5	11.71	12.53	12.38	18.4	18	33.33	20.22
FG-48	210.6	216	238	221	78	45	80	75	13.33	11.8	13.36	13.54	24.67	33	35.71	28.03
FG-49	173.8	196.2	157	200	69	65	75	75	13	11.5	9.83	12.31	27.43	18.2	40	36.16
FG-50	200	247	208	210	78	70	100	73	14.88	13.91	12.92	12.54	21.5	17.57	35.45	23.51
FG-51	200.4	201.6	238	225	93	85	115	110	11.56	12	14.07	11.6	18.5	18.43	33.5	22.38
FG-52	201.2	241.25	236	235	86	82	110	127	13	13.89	13.79	13.07	18.2	11.6	27.5	19.43
FG-53	173.2	219	212	198	66	70	74	45	12.9	15	14.17	13.91	29.6	23.57	37.14	30.64
FG-54	220.6	232.8	268	235	98	81	114	105	12.89	14.33	15.14	13.33	23.17	26.71	27.14	32.47
FG-55	167.4	196.4	177	180	64	76.6	85	75	12.11	13.75	11.17	11.15	26.43	19	29.44	25.24
FG-56	202	232.4	211	201	75	79.6	100	95	13	15.33	11.67	11.43	24.43	27.6	37.5	43.66
FG-57	207	230	213	210	105	87.4	100	85	13.8	15.25	13.15	12.57	19.71	20	31	22.34
FG-58	209.2	249	243	245	87	89.4	107	100	14.11	14.8	13.2	12.33	19.83	25.17	28.57	24.11
FG-59	159.4	187		171	65	57		78	12.56	14		10.62	18.67	19.6		26.95
FG-60	211.4	234.4	223	200	77	98.8	95	75	13	16.4	13.14	12.54	19.33	21	21.88	22.49
FG-61	181	229	200	208	72	96.2	77	95	13.7	14.17	11.43	12.92	28.67	36.14	23	24.35
FG-62	176	195.4	184	187	66	60	80	65	12.67	17	11.08	16.5	23.75	19	25	21.64
FG-63	167	177.6	253	202	64	59	100	75	11	16	13.6	11.27	18	21.2	36.25	31.39
FG-64	203.6	237	224	207	77	65.8	100	90	11.45	12.33	13.85	11.53	24.8	20.4	47	33.1
FG-65	178	191.8	198	201	74	66	80	100	10.5	13.4	11.43	10.31	17.17	21.17	32	20.76
FG-66	207	192.6	195	205	88	75	78	90	12.22	11.33	11.14	11.07	26.17	25	24.55	31.92
FG-67	183	237	199	180	70	73	84	80	11.75	16.4	11.54	12.17	38.75	27	45.71	38.2
FG-68	162	186.4	182	182	60	58.6	75	70	12.4	12.67	11.42	11.33	20.8	22.83	31.11	34.36
FG-69	178.2	218.2	193	193	70	65	70	80	12.5	16.75	9.12	11.21	23.67	19.83	31.82	25.65
FG-70	150.4	230	223	195	69	101.8	85	90	11.43	13.33	14.38	12	25.43	25.57	22.88	28.25
FG-71	235	277	271	237	96	91.4	130	95	11.6	15.6	14.12	12.69	29.67	26.33	28.57	28.5
FG-72	212	223	264	205	98	82.4	120	85	11	14	16.14	12.23	28.33	30.2	35.42	32.9
FG-73	150.2	189.8	190	175	69	67	90	70	11.7	13.8	10.92	10.83	16.43	19.8	28.57	25.49
FG-74	194.6	225	235	197	77	76	100	85	13.44	15.8	12.2	11.71	31.67	24.8	33.33	29.49
FG-75	205	221.2	220	200	88	96	60	75	13	13.33	13	12.85	16	22.17	33.75	18.45
FG-76	177	189.8	191	189	66	82	80	80	11	12.33	11.07	10.64	21.2	24.4	30.63	22.23
FG-77	198.4	220.2	205	195	82	64	90	85	13.4	15.4	12.28	11.14	33.8	23.4	30	32.45
FG-78	181	184.4	188	185	78	68	88	80	12.4	16.5	11	10.21	18.71	24.6	29.17	19.6
FG-79	210	225	234	210	88	92	110	80	10.27	12	12.67	11.53	20.33	27.29	26.25	26.87
FG-80	192	226	293	235	80	78	125	100	12.44	16	16.27	13.14	16.83	17	37.5	32.49
FG-81	247	258	287	215	90	70	90	75	13.2	17.5	17	12.93	33.29	24	37.5	29.25
FG-82	231	246	211	190	92	86	85	90	12.8	15	12.48	12.5	24.4	25.25	33.13	36.65
FG-83	209	228	245	210	76	64	95	93	12.7	13.43	12.58	10.81	26.5	27.83	26.82	34.59
FG-84	215	221	243	210	60	65	100	85	12.56	13.5	12.43	12.57	25.13	27.4	35.71	32.78
FG-85	219	224.25	195	185	103	93.25	108	80	11.18	12.22	11.81	10.6	24.57	32.8	34.38	37.6
FG-86	179	195	170	153	65	72	80	70	9.25	14	12.13	10.25	27.57	36.4	28.18	32.91
FG-87	234	242	232	200	92	88	110	85	13.75	17	14.62	11.71	26.4	28.5	37.78	29.03
FG-88	200	216	201	172	88	92	105	75	12.22	13.14	10.73	10.23	34.38	36.83	38.13	25.58
FG-89	223	225	196	200	99	85.6	90	85	13	14.6	15.3	12.46	20.86	20.67	31.11	30.03
FG-90	219	221	188	182	95	78.8	65	45	11.1	13.4	14.5	11.75	19	25.8	28.75	26.1
FG-91	171	206.6	189	176	76	74.6	80	80	11.33	13	12.08	10.69	26.67	25	30	30.34
FG-92	232	238.75	211	203	94	68.6	85	88	11.5	15.17	14.17	10.93	28.8	26.2	25.5	28.27
FG-93	176	191.8	193	175	79	64	95	80	9.22	14	14.82	10.69	23.33	29.38	32.22	27.98
FG-94	153.4	173.6	153	156	63	53	75	70	9.38	14.25	11.8	9.23	28.29	27.71	29.44	31.9
FG-95	220	220	223	207	82	66.4	100	80	11.75	15	15	11.79	27.83	17.5	31	26.93
FG-96	185	223		215	95	82		99	12.33	14	12.5	11.64	23	18	20	21.33
FG-97	197	227	233	200	81	77	95	85	11.67	14.2	15.83	11	26.4	29.4	32.5	25.91
FG-98	193.4	208	223	193	90	75.6	95	75	11.9	14.25	16.82	10.8	24.14	18.25	26.67	26.64
FG-99	211	236	228	205	99	89.8	110	90	11.4	14.83	14.62	11.86	25.43	16.8	29.38	24.07
FG-100	185	233	186	183	84	92.5	105	55	11.3	14.75	11.18	10.85	23.67	20.33	23.33	27.91
FG-101	216	221	187	190	100	94	110	110	13.7	13.8	12.08	9.73	33	27.8	28.57	25.68
FG-102	212.2	241	215	179	93	95	105	75	12.64	16.2	13.18	11.92	18.4	19.6	20.63	25.64
FG-103	195	212	233	194	88	70	110	75	13.67	14.75	14.83	11.57	22.6	43.6	22	27.94
FG-104	253	245	215	223	137	100	125	100	14.6	15.67	15.38	12.27	24.67	30.8	27.86	34.8
FG-105	183	192.8	208	189	65	73.6	70	60	11.22	13.75	12.92	10.54	17.2	17.8	28.8	33.98
FG-106	164.2	176.4	170	170	66	61	65	65	11.36	18.5	10.15	11.08	23.4	28.4	25.56	33.42
FG-107	202	209.2	180	192	85	73	70	80		13.14	12.42	10.27	24.4	25.2	17.89	25.16
FG-108	210	205	192	195	85	81	85	80	11.7	13.75	11.64	12.85	23.38	26.2	19.55	26.53
FG-109	239	245	219	225	121	88	110	110	14.67		14.62	10.59	23.17	28.2	17.5	25.88
FG-110	185	214	186	190	78	66.4	80	75	12	13.8	11.07	10.36	31.83	29.17	30	35.99
FG-111	197	195	200	174	92	76.6	100	85	12.1	12.83	11.33	10.92	22.83	23.8	25	37.7
FG-112	201	224	229	220	92	102.4	100	80	12.38	14.67	12.67	11.63	27.33	29.33	23.89	38.32
FG-113	155	187.4	166	153	75	73	80	75	13.11	14.5	11.25	11.15	21.2	24	29.55	24.3
FG-114	132.6	191.8	181	183	70	73.8	90	65	11.09	13	12.08	9.77	31.86	26.6	33.67	38.43
FG-115	194	209.6	231	196	90	102.75	100	80	11.88	15.67	12.5	10.47	20.8	19	37.92	23.77
FG-116	187.6	184.2	192	184	89	75	90	85	11	11.83	13.17	10.13	29.71	19.63	31.82	28.57
FG-117	188.6	213.4	190	182	84	67	70	80	12.5	15	14.27	11.31	17	17.25	21.88	29.1
FG-118	183	221	210	184	82	92.8	95	90	11.63	14.2	14.17	11	27	39	29.58	33.3
FG-119	152.8	172.6	171	148	58	63.6	75	65	9.33	10	10.77	10.45	26.33	23.38	34.23	21.5
FG-120	171.67	200	200	190	61.67	79.8	95	80	13.11	14.75	11.79	11.62	29	27.75	29.55	29.75
FG-121	167	214	198	165	64	70	70	65	11.13	15	10.67	9.62	25.8	24.33	27.08	27.09
FG-122	196	211	220	205	93	59	105	90	12.7	14.5	12.27	12.07	28	13	28.5	22.93
FG-123	159	185	200	195	69	67.4	90	85	11.33	15	11.64	13	15.2	17.2	30.91	24.28
FG-124	204	201.2	209	215	86	72	85	105	11.33	15.25	14.5	13.42	29.13	28.63	30.91	22.26
FG-125	190	232	196	181	85	93	105	90	12	15.17	11.71	11	26.6	20	22.08	27.33
FG-126	212	241	240	208	81	80	100	60	11.91	14.33	13.21	11.93	26.8	26.25	32.09	29.47
FG-127	212	232	254	242	89	93.4	130	110	12.3	14.17	14.5	11.18	30.75	22.57	32.5	34.25
FG-128	198	230.2	205	210	74	100	90	95	12.73	15	11.93	10.4	16.2	27.17	25.8	25.15
FG-129	219	224.2	234	210	76	96	100	90	13.6	14.8	13.86	12.2	20	16.88	25	21.64
FG-130	219	251.4	201	210	97	91	90	100	13.1	14	11.79	12.77	39	33.17	34.5	34.76
FG-131	221	251	190	192	73	89	90	80	13.3	12.6	11.54	12.08	29.2	19.88	32.73	26.43
FG-132	209	234	220	225	79	58	105	100	12.4	13.8	15.45	13	24.4	22.6	38.33	29.93
FG-133	178	197	180	159	71	77	85	60	11.63	12.8	11.31	8.75	18.75	16.5	28.57	25.76
FG-134	226	225	217	220	110	80	95	95	14	13.17	12.86	10.73	26.2	26.71	31.67	36.26
FG-135	180.4	193.2	189	165	77	84	90	70	12.25	14	11.29	10.46	23.2	12.6	22.73	14.1
FG-136	242	247	256	210	110	86.6	100	80	13.5	14.29	12.82	12.36	27.2	21.83	25.83	23.26
FG-137	195	198.6	207	195	82	72	90	80	11.58	12.33	13.08	11.54	17.83	19.5	23.67	20.14
FG-138	203	229.6		193	95	102		75	12	15		11.21	19.25	24.17	27	32.09
FG-139	168	187.4	176	185	69	71	65	80	11.4	13.17	10.62	10.5	29.4	25.71	37.5	27.3
FG-140	177	182.8	172	162	77	73	61	70	11	14	13.5	12.2	24.2	24.5	33.5	29.13
FG-141	202	216	226	212	94	83	105	110	11.5	13.57	19.5	11.67	29	22.13	27.18	24.83
FG-142	161	184	173	190	62	81	80	85	12.67	11.8	10.21	11.21	35	50.83	41.67	30.7
FG-143	164.2	182.4	178	172	58	63	75	60	12.56	12.5	10	11	29	34	30.56	22.56
FG-144	174	193.4	210	205	69	74	110	90	12.6	11	12.5	11.08	33.4	19.6	25	22.39
FG-145	211	222	195	207	72	89	80	90	13.5	13.33	11.36	13.85	26	28.83	27	24.34
FG-146	203	213	179	200	79	80	80	105	12.15	13	10.77	11.33	26.75	24	32.73	22.1
FG-147	210	210	177	192	87	83	90	95	13.22	14	11.67	11.92	33.5	18.75	30.89	23.26
FG-148	213	208.4	195	210	84	76	85	93	13.22	13.4	10.8	12	29.5	23.83	31.5	33.09
FG-149	216	228	209	201	85	94	80	85	13.3	13.4	11.79	12.54	18.2	20.17	17	23.98
FG-150	215	232.2		190	91	102	95	90	12.44	13.5	12.7	11.14	23.63	23.38	23.8	24.73
FG-151	194	217.6	185	200	88	91	85	105	12	15.83	11.77	11.79	29.43	25.86	20.63	25.11
FG-152	236	243	187	197	73	89	85	75	12.44	14	13.45	12.5	30.67	28.43	29.55	28.56
FG-153	206	213	197	185	74	82	85	80	15	13.25	10.67	11.36	23	26.71	25.45	19.48
FG-154	214	233	170	180	83	89	80	85	11.9	13.75	10	10.29	33.14	38.6	35	30.11
FG-155	236	235	210	220	90	85	100	90	13.8	14.6	12.77	11.64	30	22	32.78	23.18
FG-156	202	211	184	190	72	79	86	85	13.9	14	11.54	10.69	25	22.5	25	20.58
FG-157	184	176	184	180	50	57	55	40	12.75		11.31	11.75	23	21.5	23.45	31.35
FG-158	216	233	213	185	81	95	100	95	11.89	12.25	11.67	10	30	28.88	29.5	29.41
FG-159	224	230	227	185	76	83	90	75	13	15	12.67	11.77	30	25.6	32.78	25.6
FG-160	216	215	209	195	80	79	107	90	12.89	13.25	15.83	11.21	29	27.57	36.25	34.22
FG-161	177	205	173	194	64	81	80	100	11.89	12.25	11.25	11.29	37	38.67	37.5	38.88
FG-162	227	237	191	203	91	99	85	95	14.56	15.5	13.08	13.58	27	22.71	28.13	24.41
FG-163	225	237	216	200	88	88	105	90	13.14	15.2	12.27	11.47	22.5	22.75	23.64	23.29
FG-164	196	181	166	158	74	65	70	70	13.86	14.5	10.58	11.82	38	32.29	38.18	29.17
FG-165	192	197	200	189	71	78	78	70	12.22	10.4	12.31	11.14	30	29.5	30.5	26.28
FG-166	189	192.8	212	180	55	59	75	70	12.44	13.67	13.08	11.08	31	25.86	30	21.81
FG-167	186	176	177	155	47	59	60	45	12.7		12.45	13.9	25	20.2	27.5	15.57
FG-168	202	218	190	195	103	76	85	95	12	13.5	11.69	12.46	31.86	37.67	29.55	39.92
FG-169	189	191	180	176	86.4	68	65	60	13.38	12	12	11.15	15.6	21.13	24	23.36
FG-170	194	189	200	172	87	57	75	75	12.86	15	11.79	11.29	26.67	28.33	29.55	27.5
FG-171	185	192	200	190	79	83	85	90	13.5	13	13.25	13.45	19	24.8	33.33	20.55
FG-172	213	210	218	210	86	73	85	85	12.89	14	13.36	11.93	26.25	28.83	18.89	21.5
FG-173	164	179	177	168	66	66	70	70	11.5	12	10.85	10.23	25	20.5	20.5	19.16
FG-174	211	209		170	85	55		55	13.6	12.25		10.38	27.43	30.56	24.3	28.41
FG-175	186.4	190	194	192	78	81	80	85	11.63	11	11.36	10.53	20.6	19.13	26.5	28.83
FG-176	217	220	220	210	88	79	100	100	11.6	14.4	12.27	11.47	24.57	44.8	34.09	29.33
FG-177	159	173.8	165	149	66	73	80	55	11.29	13.5	9.93	12.27	25	23.14	37.5	25.86
FG-178	206	219	203	165	100	75	90	85	12.17	15	11.07	9	29.4	21.5	33	32.07
FG-179	227	233	244	200	94	78.75	95	80	13.88	15.67	13.6	11.77	28.5	25.33	30.56	18.84
FG-180	270	286.8	254	225	123	96.8	115	90	14.25	16.2	12.76	11.43	27.4	25	31.67	22.72
FG-181	212	218	217	195	100	89.6	100	90	12.5	13.5	12.2	12.92	18.8	25	29	22.83
FG-182	240	225.6	208	205	89	80	74	70	13.25	15	13.08	12.46	19.2	27.17	28.13	24.8
FG-183	200	235	214	181	102	77.6	105	95	14	13.75	11.13	10.64	25.17	26.2	32.86	25.68
FG-184	208	204.6	213	185	94	66	95	80	12.25	14.71	11.38	10.71	32.33	29.67	43.75	32.67
FG-185	204	219.2	220	197	90	89.8	100	80	13.11	14.67	12.13	10.67	22	26.2	26.36	22.45
FG-186	208	206.2	178	170	88	70	85	70	12.6	13.18	11.38	10.21	32.33	28.25	30.42	30.87
FG-187	225	258	265	180	102	83	125	85	15	12.91	14.06	11	28.17	30.33	38.64	38.43
FG-188	216	220	225	205	92	76	90	75	12.5	12.27	12.64	12.54	19.8	18	25.71	20.33
FG-189	210	217.6	260	205	103	77	110	90	12.2	12.4	12.47	10.81	23.5	20.75	29.5	23.89
FG-190	217	237	210	170	90	86	90	55	12.89	13	11.33	12.09	24.25	25	29.64	23.99
FG-191	236	237	247	200	89	67	100	85	12.5	13.18	12.31	11.71	22.33	25.83	40	39.56
FG-192	182	188	208	185	82	50	105	90	10.5	11	11.27	10.62	30.4	20.75	30.83	19.04
FG-193	190	192.6	219	205	88	71	100	85	12	11.44	13.85	11.79	31.8	20.89	26	22.94
FG-194	164.8	176.6	189	161	72	78	95	45	10.25	9.93	12.08	9.43	31.4	28.14	32	25.74
FG-195	208	179.6	203	200	88	66	80	70	13.38	12.44	12.69	13.55	30	25.8	30	39.46
FG-196	196	205.6	213	180	72	78	90	60	12.1		12.27	12.25	23.71	15.5	23	27.07
FG-197	136.4	144	137	130	51	47	55	50	10.78	10	9.73	9.55	26.57	23.14	36	32.01
FG-198	206	208	210	180	100	83	105	100	11.4	11.2	12.64	11.62	21.67	22.88	35	28.65
FG-199	195.2	195	248	195	66	69.6	90	75	13.11	13	14.43	11.29	34.43	35	44	27.1
FG-200	217	220	224	210	102	67	95	90	14.38	14.89	13.31	12.07	22.67	22.67	27.5	26.47
FG-201	132.4	146.6	155	170	56	54	55	35	8.22	10.2	11.09	9.33	27.71	21.43	34	23.47
FG-202	201	199	214	170	89	75	105	70	14	13	12	12	23.8	27.33	35.5	24.94
FG-203	182.4	187.8	199	220	71	72	100	98	11.89	11.5	12.31	10.38	33.6	28.33	34	24.8
FG-204	221	251	204	190	97	108	83	80	10.78	12	13.46	12.69	26.14	25.86	32.5	29.58
FG-205	229	208.8	231	215	113	106	143	105	14.4	14	14.36	13.92	26	24.5	33.64	26.54
FG-206	246	244	254	195	117	86	120	95	13	11.6	14.5	12.86	38	35.5	38	34.92
FG-207	226.4	219.2	209	190	98	78	90	85	12.56	12.5	12.62	12.67	27.29	27.6	35.5	29.9
FG-208	191	199.6	233	205	95	82	104	85	12	10.1	12.53	10.08	20.17	21.4	22.27	18.94
FG-209	199.6	198.8	221	235	81.6	82	93	120	13.38	12.2	13.14	12.36	24.2	22.5	22.69	18.42
