# Supplementary material for: Maize plant architecture trait QTL mapping and candidate gene identification based on multiple environments and double populations
Source: BMC Plant Biol. 2022 Mar 11;22:110. doi: 10.1186/s12870-022-03470-7 (PMC8915473; doi:10.1186/s12870-022-03470-7)
Supplement: Supplementary file 7 — Additional file 7: Table S3. Confidence interval GO annotation. [file 12870_2022_3470_MOESM7_ESM.xlsx]

## Sheet: 3-186194870-1870445576
TableS3: Confidence interval GO annotation.‘3-186194870-1870445576’is the GO annotation of the continuum QTL associated with LAE on chromosome 3. ‘3-158614260-16109774'is the GO annotation of the continuum QTL associated with PH/EH on chromosome 3.‘10-95737789-107262109’is the GO annotation of the continuum QTL associated with ILE on chromosome 10.
#GO_Function	Unigene_number	Unigene_ID
264093
	54
Biological Process: abscisic acid-activated signaling pathway (GO:0009738);	1	Zm00001d043014_T001
Biological Process: cell communication (GO:0007154);	1	Zm00001d043022_T001
Biological Process: cell redox homeostasis (GO:0045454);	1	Zm00001d043006_T001
Biological Process: cellular iron ion homeostasis (GO:0006879);	1	Zm00001d042998_T001
Biological Process: cellular metabolic process (GO:0044237);	1	Zm00001d043013_T001
Biological Process: chloroplast organization (GO:0009658);	3	Zm00001d043009_T001;Zm00001d043009_T003;Zm00001d043009_T002
Biological Process: embryo sac egg cell differentiation (GO:0009560);	2	Zm00001d042997_T001;Zm00001d042997_T003
Biological Process: exocytosis (GO:0006887);	1	Zm00001d043015_T001
Biological Process: intracellular protein transport (GO:0006886);	2	Zm00001d043029_T002;Zm00001d043029_T001
Biological Process: iron-sulfur cluster assembly (GO:0016226);	1	Zm00001d042998_T001
Biological Process: lignin catabolic process (GO:0046274);	4	Zm00001d043019_T004;Zm00001d043019_T003;Zm00001d043019_T002;Zm00001d043019_T005
Biological Process: metabolic process (GO:0008152);	2	Zm00001d043000_T001;Zm00001d043003_T001
Biological Process: methylation (GO:0032259);	17	‘
Biological Process: oxidation-reduction process (GO:0055114);	5	Zm00001d043019_T001;Zm00001d043019_T004;Zm00001d043019_T002;Zm00001d043019_T005;Zm00001d043019_T003
Biological Process: regulation of response to red or far red light (GO:2000030);	1	Zm00001d042998_T001
Biological Process: regulation of transcription, DNA-templated (GO:0006355);	4	Zm00001d043009_T001;Zm00001d043025_T001;Zm00001d043009_T003;Zm00001d043009_T002
Biological Process: response to copper ion (GO:0046688);	5	Zm00001d043019_T005;Zm00001d043019_T001;Zm00001d043019_T004;Zm00001d043019_T003;Zm00001d043019_T002
Biological Process: ubiquitin-dependent protein catabolic process (GO:0006511);	1	Zm00001d043021_T001
Biological Process: vesicle-mediated transport (GO:0016192);	1	Zm00001d043018_T001
151570
	53
Cellular Component: Golgi apparatus (GO:0005794);	17	Zm00001d043012_T010;Zm00001d043012_T020;Zm00001d043012_T006;Zm00001d043012_T013;Zm00001d043012_T019;Zm00001d043012_T008;Zm00001d043012_T003;Zm00001d043012_T017;Zm00001d043012_T018;Zm00001d043012_T021;Zm00001d043012_T001;Zm00001d043012_T014;Zm00001d043012_T015;Zm00001d043012_T009;Zm00001d043012_T016;Zm00001d043012_T012;Zm00001d043012_T007
Cellular Component: apoplast (GO:0048046);	5	Zm00001d043019_T002;Zm00001d043019_T003;Zm00001d043019_T001;Zm00001d043019_T005;Zm00001d043019_T004
Cellular Component: chloroplast (GO:0009507);	5	Zm00001d043023_T001;Zm00001d043023_T002;Zm00001d043021_T001;Zm00001d042998_T001;Zm00001d043023_T003
Cellular Component: chloroplast nucleoid (GO:0042644);	3	Zm00001d043009_T002;Zm00001d043009_T003;Zm00001d043009_T001
Cellular Component: cytoplasmic vesicle (GO:0016023);	5	Zm00001d043019_T004;Zm00001d043019_T003;Zm00001d043019_T002;Zm00001d043019_T001;Zm00001d043019_T005
Cellular Component: cytosolic ribosome (GO:0022626);	1	Zm00001d043021_T001
Cellular Component: endoplasmic reticulum (GO:0005783);	1	Zm00001d043018_T001
Cellular Component: exocyst (GO:0000145);	1	Zm00001d043015_T001
Cellular Component: intracellular (GO:0005622);	2	Zm00001d043029_T001;Zm00001d043029_T002
Cellular Component: membrane (GO:0016020);	2	Zm00001d043026_T001;Zm00001d043018_T001
Cellular Component: mitochondrion (GO:0005739);	1	Zm00001d043011_T001
Cellular Component: nucleus (GO:0005634);	1	Zm00001d043021_T001
Cellular Component: phragmoplast (GO:0009524);	1	Zm00001d043021_T001
Cellular Component: plasma membrane (GO:0005886);	1	Zm00001d043021_T001
Cellular Component: plastid (GO:0009536);	4	Zm00001d043025_T001;Zm00001d043022_T001;Zm00001d043018_T001;Zm00001d043015_T001
Cellular Component: proteasome core complex, alpha-subunit complex (GO:0019773);	1	Zm00001d043021_T001
Cellular Component: spindle (GO:0005819);	1	Zm00001d043021_T001
Cellular Component: vacuole (GO:0005773);	1	Zm00001d043021_T001

## Sheet: 3-158614260-16109774
TableS3: Confidence interval GO annotation.‘3-186194870-1870445576’is the GO annotation of the continuum QTL associated with LAE on chromosome 3. ‘3-158614260-16109774'is the GO annotation of the continuum QTL associated with PH/EH on chromosome 3.‘10-95737789-107262109’is the GO annotation of the continuum QTL associated with ILE on chromosome 10.
#GO_Function	Unigene_number	Unigene_ID
264093
	442
Biological Process: RNA methylation (GO:0001510);	1	Zm00001d042310_T001
Biological Process: RNA processing (GO:0006396);	2	Zm00001d042287_T001;Zm00001d042287_T002
Biological Process: aerobic respiration (GO:0009060);	3	Zm00001d042282_T004;Zm00001d042282_T002;Zm00001d042282_T003
Biological Process: anatomical structure development (GO:0048856);	1	Zm00001d042305_T001
Biological Process: autophagosome assembly (GO:0000045);	7	Zm00001d042303_T003;Zm00001d042303_T007;Zm00001d042303_T006;Zm00001d042303_T002;Zm00001d042303_T004;Zm00001d042303_T005;Zm00001d042303_T001
Biological Process: auxin-activated signaling pathway (GO:0009734);	1	Zm00001d042292_T001
Biological Process: biological_process (GO:0044699);	1	Zm00001d042305_T001
Biological Process: cell death (GO:0008219);	13	Zm00001d042312_T012;Zm00001d042312_T001;Zm00001d042312_T002;Zm00001d042312_T005;Zm00001d042312_T008;Zm00001d042312_T006;Zm00001d042312_T010;Zm00001d042312_T007;Zm00001d042312_T009;Zm00001d042312_T011;Zm00001d042312_T003;Zm00001d042312_T004;Zm00001d042312_T013
Biological Process: cellular aromatic compound metabolic process (GO:0006725);	1	Zm00001d042282_T001
Biological Process: cellular process (GO:0009987);	1	Zm00001d042305_T001
Biological Process: cellular response to abscisic acid stimulus (GO:0071215);	13	Zm00001d042312_T005;Zm00001d042312_T012;Zm00001d042312_T011;Zm00001d042312_T008;Zm00001d042312_T006;Zm00001d042312_T001;Zm00001d042312_T013;Zm00001d042312_T010;Zm00001d042312_T009;Zm00001d042312_T004;Zm00001d042312_T002;Zm00001d042312_T003;Zm00001d042312_T007
Biological Process: cellular response to cold (GO:0070417);	13	Zm00001d042312_T013;Zm00001d042312_T010;Zm00001d042312_T006;Zm00001d042312_T008;Zm00001d042312_T005;Zm00001d042312_T007;Zm00001d042312_T009;Zm00001d042312_T001;Zm00001d042312_T011;Zm00001d042312_T012;Zm00001d042312_T004;Zm00001d042312_T002;Zm00001d042312_T003
Biological Process: cellular response to phosphate starvation (GO:0016036);	13	Zm00001d042312_T001;Zm00001d042312_T002;Zm00001d042312_T008;Zm00001d042312_T005;Zm00001d042312_T011;Zm00001d042312_T003;Zm00001d042312_T004;Zm00001d042312_T013;Zm00001d042312_T012;Zm00001d042312_T010;Zm00001d042312_T006;Zm00001d042312_T007;Zm00001d042312_T009
Biological Process: cellular response to sucrose stimulus (GO:0071329);	13	Zm00001d042312_T003;Zm00001d042312_T009;Zm00001d042312_T002;Zm00001d042312_T004;Zm00001d042312_T007;Zm00001d042312_T001;Zm00001d042312_T006;Zm00001d042312_T010;Zm00001d042312_T013;Zm00001d042312_T005;Zm00001d042312_T012;Zm00001d042312_T011;Zm00001d042312_T008
Biological Process: circadian rhythm (GO:0007623);	12	Zm00001d042312_T013;Zm00001d042312_T004;Zm00001d042312_T003;Zm00001d042312_T011;Zm00001d042312_T009;Zm00001d042312_T007;Zm00001d042312_T010;Zm00001d042312_T006;Zm00001d042312_T008;Zm00001d042312_T005;Zm00001d042312_T002;Zm00001d042312_T001
Biological Process: cytokinin-activated signaling pathway (GO:0009736);	13	Zm00001d042312_T003;Zm00001d042312_T004;Zm00001d042312_T002;Zm00001d042312_T011;Zm00001d042312_T012;Zm00001d042312_T001;Zm00001d042312_T009;Zm00001d042312_T007;Zm00001d042312_T005;Zm00001d042312_T008;Zm00001d042312_T006;Zm00001d042312_T010;Zm00001d042312_T013
Biological Process: defense response signaling pathway, resistance gene-dependent (GO:0009870);	2	Zm00001d042287_T002;Zm00001d042287_T001
Biological Process: defense response signaling pathway, resistance gene-independent (GO:0010204);	2	Zm00001d042287_T001;Zm00001d042287_T002
Biological Process: defense response to bacterium (GO:0042742);	15	Zm00001d042312_T009;Zm00001d042312_T005;Zm00001d042312_T003;Zm00001d042312_T007;Zm00001d042312_T001;Zm00001d042312_T002;Zm00001d042312_T011;Zm00001d042312_T010;Zm00001d042312_T012;Zm00001d042287_T001;Zm00001d042287_T002;Zm00001d042312_T013;Zm00001d042312_T004;Zm00001d042312_T006;Zm00001d042312_T008
Biological Process: defense response to fungus (GO:0050832);	2	Zm00001d042287_T001;Zm00001d042287_T002
Biological Process: ethylene-activated signaling pathway (GO:0009873);	13	Zm00001d042312_T013;Zm00001d042312_T003;Zm00001d042312_T004;Zm00001d042312_T011;Zm00001d042312_T009;Zm00001d042312_T007;Zm00001d042312_T005;Zm00001d042312_T008;Zm00001d042312_T006;Zm00001d042312_T010;Zm00001d042312_T002;Zm00001d042312_T012;Zm00001d042312_T001
Biological Process: fatty acid beta-oxidation (GO:0006635);	13	Zm00001d042312_T005;Zm00001d042312_T011;Zm00001d042312_T009;Zm00001d042312_T010;Zm00001d042312_T012;Zm00001d042312_T008;Zm00001d042312_T002;Zm00001d042312_T001;Zm00001d042312_T013;Zm00001d042312_T003;Zm00001d042312_T004;Zm00001d042312_T007;Zm00001d042312_T006
Biological Process: glucose catabolic process (GO:0006007);	1	Zm00001d042282_T001
Biological Process: glucuronoxylan biosynthetic process (GO:0010417);	1	Zm00001d042279_T001
Biological Process: glycolytic process (GO:0006096);	3	Zm00001d042282_T004;Zm00001d042282_T002;Zm00001d042282_T003
Biological Process: intracellular signal transduction (GO:0035556);	13	Zm00001d042312_T003;Zm00001d042312_T004;Zm00001d042312_T013;Zm00001d042312_T007;Zm00001d042312_T006;Zm00001d042312_T002;Zm00001d042312_T001;Zm00001d042312_T008;Zm00001d042312_T011;Zm00001d042312_T012;Zm00001d042312_T009;Zm00001d042312_T010;Zm00001d042312_T005
Biological Process: leaf senescence (GO:0010150);	13	Zm00001d042312_T007;Zm00001d042312_T009;Zm00001d042312_T010;Zm00001d042312_T006;Zm00001d042312_T012;Zm00001d042312_T013;Zm00001d042312_T004;Zm00001d042312_T003;Zm00001d042312_T011;Zm00001d042312_T008;Zm00001d042312_T005;Zm00001d042312_T002;Zm00001d042312_T001
Biological Process: leaf vascular tissue pattern formation (GO:0010305);	1	Zm00001d042309_T001
Biological Process: lignin biosynthetic process (GO:0009809);	3	Zm00001d042282_T002;Zm00001d042282_T003;Zm00001d042282_T004
Biological Process: mitotic cell cycle (GO:0000278);	2	Zm00001d042287_T002;Zm00001d042287_T001
Biological Process: negative regulation of iron ion transport (GO:0034757);	13	Zm00001d042312_T008;Zm00001d042312_T005;Zm00001d042312_T011;Zm00001d042312_T012;Zm00001d042312_T013;Zm00001d042312_T010;Zm00001d042312_T006;Zm00001d042312_T001;Zm00001d042312_T004;Zm00001d042312_T002;Zm00001d042312_T009;Zm00001d042312_T003;Zm00001d042312_T007
Biological Process: oxidation-reduction process (GO:0055114);	2	Zm00001d042289_T001;Zm00001d042282_T001
Biological Process: pentose-phosphate shunt (GO:0006098);	3	Zm00001d042282_T002;Zm00001d042282_T004;Zm00001d042282_T003
Biological Process: peptidyl-histidine phosphorylation (GO:0018106);	13	Zm00001d042312_T006;Zm00001d042312_T013;Zm00001d042312_T010;Zm00001d042312_T005;Zm00001d042312_T008;Zm00001d042312_T007;Zm00001d042312_T009;Zm00001d042312_T001;Zm00001d042312_T012;Zm00001d042312_T011;Zm00001d042312_T004;Zm00001d042312_T002;Zm00001d042312_T003
Biological Process: phloem or xylem histogenesis (GO:0010087);	13	Zm00001d042312_T013;Zm00001d042312_T003;Zm00001d042312_T004;Zm00001d042312_T011;Zm00001d042312_T007;Zm00001d042312_T009;Zm00001d042312_T005;Zm00001d042312_T008;Zm00001d042312_T006;Zm00001d042312_T010;Zm00001d042312_T002;Zm00001d042312_T012;Zm00001d042312_T001
Biological Process: plant-type secondary cell wall biogenesis (GO:0009834);	1	Zm00001d042279_T001
Biological Process: pollen germination (GO:0009846);	7	Zm00001d042303_T006;Zm00001d042303_T002;Zm00001d042303_T003;Zm00001d042303_T004;Zm00001d042303_T005;Zm00001d042303_T001;Zm00001d042303_T007
Biological Process: protein import into peroxisome matrix (GO:0016558);	13	Zm00001d042312_T012;Zm00001d042312_T010;Zm00001d042312_T009;Zm00001d042312_T011;Zm00001d042312_T005;Zm00001d042312_T006;Zm00001d042312_T007;Zm00001d042312_T004;Zm00001d042312_T003;Zm00001d042312_T013;Zm00001d042312_T001;Zm00001d042312_T002;Zm00001d042312_T008
Biological Process: protein phosphorylation (GO:0006468);	3	Zm00001d042285_T001;Zm00001d042293_T002;Zm00001d042293_T001
Biological Process: protein targeting to vacuole (GO:0006623);	7	Zm00001d042303_T002;Zm00001d042303_T006;Zm00001d042303_T001;Zm00001d042303_T005;Zm00001d042303_T004;Zm00001d042303_T003;Zm00001d042303_T007
Biological Process: proteolysis (GO:0006508);	1	Zm00001d042277_T001
Biological Process: pyrimidine ribonucleotide biosynthetic process (GO:0009220);	1	Zm00001d042310_T001
Biological Process: regulation of anthocyanin metabolic process (GO:0031537);	13	Zm00001d042312_T006;Zm00001d042312_T001;Zm00001d042312_T010;Zm00001d042312_T013;Zm00001d042312_T011;Zm00001d042312_T012;Zm00001d042312_T005;Zm00001d042312_T008;Zm00001d042312_T007;Zm00001d042312_T003;Zm00001d042312_T002;Zm00001d042312_T004;Zm00001d042312_T009
Biological Process: regulation of biological process (GO:0050789);	1	Zm00001d042305_T001
Biological Process: regulation of chlorophyll catabolic process (GO:0010271);	13	Zm00001d042312_T008;Zm00001d042312_T005;Zm00001d042312_T011;Zm00001d042312_T012;Zm00001d042312_T013;Zm00001d042312_T010;Zm00001d042312_T006;Zm00001d042312_T001;Zm00001d042312_T004;Zm00001d042312_T002;Zm00001d042312_T009;Zm00001d042312_T003;Zm00001d042312_T007
Biological Process: regulation of flower development (GO:0009909);	13	Zm00001d042312_T009;Zm00001d042312_T005;Zm00001d042312_T003;Zm00001d042312_T007;Zm00001d042312_T001;Zm00001d042312_T002;Zm00001d042312_T011;Zm00001d042312_T010;Zm00001d042312_T012;Zm00001d042312_T013;Zm00001d042312_T004;Zm00001d042312_T006;Zm00001d042312_T008
Biological Process: regulation of meristem development (GO:0048509);	12	Zm00001d042312_T011;Zm00001d042312_T012;Zm00001d042312_T001;Zm00001d042312_T003;Zm00001d042312_T002;Zm00001d042312_T004;Zm00001d042312_T008;Zm00001d042312_T005;Zm00001d042312_T010;Zm00001d042312_T013;Zm00001d042312_T006;Zm00001d042312_T007
Biological Process: regulation of seed germination (GO:0010029);	13	Zm00001d042312_T013;Zm00001d042312_T003;Zm00001d042312_T004;Zm00001d042312_T011;Zm00001d042312_T007;Zm00001d042312_T009;Zm00001d042312_T006;Zm00001d042312_T010;Zm00001d042312_T005;Zm00001d042312_T008;Zm00001d042312_T002;Zm00001d042312_T001;Zm00001d042312_T012
Biological Process: regulation of transcription, DNA-templated (GO:0006355);	20	Zm00001d042312_T008;Zm00001d042312_T004;Zm00001d042287_T002;Zm00001d042312_T010;Zm00001d042312_T011;Zm00001d042288_T003;Zm00001d042312_T009;Zm00001d042288_T001;Zm00001d042312_T012;Zm00001d042312_T005;Zm00001d042312_T013;Zm00001d042312_T001;Zm00001d042312_T007;Zm00001d042312_T003;Zm00001d042315_T001;Zm00001d042312_T006;Zm00001d042288_T002;Zm00001d042287_T001;Zm00001d042312_T002;Zm00001d042288_T004
Biological Process: response to cadmium ion (GO:0046686);	3	Zm00001d042282_T004;Zm00001d042282_T002;Zm00001d042282_T003
Biological Process: response to salt stress (GO:0009651);	13	Zm00001d042312_T011;Zm00001d042312_T010;Zm00001d042312_T013;Zm00001d042312_T004;Zm00001d042312_T008;Zm00001d042312_T009;Zm00001d042312_T003;Zm00001d042312_T007;Zm00001d042312_T001;Zm00001d042312_T012;Zm00001d042312_T006;Zm00001d042312_T005;Zm00001d042312_T002
Biological Process: response to superoxide (GO:0000303);	13	Zm00001d042312_T006;Zm00001d042312_T010;Zm00001d042312_T005;Zm00001d042312_T008;Zm00001d042312_T007;Zm00001d042312_T009;Zm00001d042312_T001;Zm00001d042312_T012;Zm00001d042312_T002;Zm00001d042312_T013;Zm00001d042312_T011;Zm00001d042312_T004;Zm00001d042312_T003
Biological Process: response to water deprivation (GO:0009414);	13	Zm00001d042312_T003;Zm00001d042312_T004;Zm00001d042312_T013;Zm00001d042312_T007;Zm00001d042312_T006;Zm00001d042312_T002;Zm00001d042312_T001;Zm00001d042312_T008;Zm00001d042312_T011;Zm00001d042312_T012;Zm00001d042312_T009;Zm00001d042312_T010;Zm00001d042312_T005
Biological Process: salicylic acid mediated signaling pathway (GO:0009863);	12	Zm00001d042312_T013;Zm00001d042312_T004;Zm00001d042312_T003;Zm00001d042312_T011;Zm00001d042312_T009;Zm00001d042312_T007;Zm00001d042312_T010;Zm00001d042312_T006;Zm00001d042312_T008;Zm00001d042312_T005;Zm00001d042312_T002;Zm00001d042312_T001
Biological Process: secondary growth (GO:0080117);	13	Zm00001d042312_T007;Zm00001d042312_T003;Zm00001d042312_T009;Zm00001d042312_T004;Zm00001d042312_T002;Zm00001d042312_T006;Zm00001d042312_T001;Zm00001d042312_T010;Zm00001d042312_T013;Zm00001d042312_T012;Zm00001d042312_T011;Zm00001d042312_T005;Zm00001d042312_T008
Biological Process: shikimate biosynthetic process (GO:0033587);	3	Zm00001d042282_T002;Zm00001d042282_T004;Zm00001d042282_T003
Biological Process: signal transduction by protein phosphorylation (GO:0023014);	13	Zm00001d042312_T009;Zm00001d042312_T007;Zm00001d042312_T008;Zm00001d042312_T005;Zm00001d042312_T010;Zm00001d042312_T006;Zm00001d042312_T002;Zm00001d042312_T012;Zm00001d042312_T001;Zm00001d042312_T013;Zm00001d042312_T003;Zm00001d042312_T004;Zm00001d042312_T011
Biological Process: simple leaf morphogenesis (GO:0060776);	1	Zm00001d042309_T001
Biological Process: small molecule metabolic process (GO:0044281);	1	Zm00001d042282_T001
Biological Process: translation (GO:0006412);	3	Zm00001d042308_T002;Zm00001d042308_T001;Zm00001d042308_T003
151570
	98
Cellular Component: Golgi membrane (GO:0000139);	2	Zm00001d042281_T001;Zm00001d042279_T001
Cellular Component: cell wall (GO:0005618);	3	Zm00001d042308_T003;Zm00001d042308_T001;Zm00001d042308_T002
Cellular Component: chloroplast (GO:0009507);	2	Zm00001d042287_T001;Zm00001d042287_T002
Cellular Component: chloroplast envelope (GO:0009941);	1	Zm00001d042289_T001
Cellular Component: chloroplast stroma (GO:0009570);	3	Zm00001d042282_T003;Zm00001d042282_T002;Zm00001d042282_T004
Cellular Component: chloroplast thylakoid membrane (GO:0009535);	1	Zm00001d042289_T001
Cellular Component: cytoplasm (GO:0005737);	1	Zm00001d042277_T001
Cellular Component: cytoplasmic vesicle (GO:0016023);	8	Zm00001d042314_T006;Zm00001d042314_T007;Zm00001d042314_T005;Zm00001d042293_T002;Zm00001d042281_T001;Zm00001d042279_T001;Zm00001d042314_T013;Zm00001d042293_T001
Cellular Component: cytosolic large ribosomal subunit (GO:0022625);	3	Zm00001d042308_T001;Zm00001d042308_T003;Zm00001d042308_T002
Cellular Component: integral component of membrane (GO:0016021);	2	Zm00001d042281_T001;Zm00001d042279_T001
Cellular Component: mitochondrion (GO:0005739);	30	Zm00001d042314_T012;Zm00001d042314_T010;Zm00001d042312_T012;Zm00001d042314_T011;Zm00001d042314_T005;Zm00001d042312_T009;Zm00001d042312_T011;Zm00001d042292_T001;Zm00001d042314_T002;Zm00001d042315_T001;Zm00001d042312_T006;Zm00001d042314_T007;Zm00001d042314_T001;Zm00001d042314_T009;Zm00001d042312_T001;Zm00001d042312_T003;Zm00001d042312_T007;Zm00001d042314_T006;Zm00001d042312_T013;Zm00001d042312_T005…
Cellular Component: nucleolus (GO:0005730);	3	Zm00001d042308_T002;Zm00001d042308_T003;Zm00001d042308_T001
Cellular Component: nucleus (GO:0005634);	11	Zm00001d042313_T011;Zm00001d042315_T001;Zm00001d042313_T009;Zm00001d042313_T006;Zm00001d042313_T004;Zm00001d042313_T002;Zm00001d042313_T015;Zm00001d042313_T001;Zm00001d042313_T012;Zm00001d042319_T001;Zm00001d042313_T005
Cellular Component: phagophore assembly site (GO:0000407);	7	Zm00001d042303_T003;Zm00001d042303_T005;Zm00001d042303_T002;Zm00001d042303_T001;Zm00001d042303_T004;Zm00001d042303_T007;Zm00001d042303_T006
Cellular Component: plasma membrane (GO:0005886);	19	Zm00001d042312_T002;Zm00001d042308_T001;Zm00001d042308_T003;Zm00001d042290_T001;Zm00001d042312_T005;Zm00001d042312_T004;Zm00001d042312_T008;Zm00001d042312_T006;Zm00001d042312_T003;Zm00001d042312_T007;Zm00001d042312_T001;Zm00001d042312_T013;Zm00001d042278_T001;Zm00001d042308_T002;Zm00001d042285_T001;Zm00001d042312_T012;Zm00001d042312_T009;Zm00001d042312_T011;Zm00001d042312_T010
Cellular Component: plastid (GO:0009536);	2	Zm00001d042292_T001;Zm00001d042282_T001

## Sheet: 10-95737789-107262109
TableS3: Confidence interval GO annotation.‘3-186194870-1870445576’is the GO annotation of the continuum QTL associated with LAE on chromosome 3. ‘3-158614260-16109774'is the GO annotation of the continuum QTL associated with PH/EH on chromosome 3.‘10-95737789-107262109’is the GO annotation of the continuum QTL associated with ILE on chromosome 10.
#GO_Function	Unigene_number	Unigene_ID
264093
	1376
Biological Process: DNA duplex unwinding (GO:0032508);	1	Zm00001d025089_T001
Biological Process: DNA metabolic process (GO:0006259);	1	Zm00001d024953_T034
Biological Process: DNA recombination (GO:0006310);	3	Zm00001d024953_T022;Zm00001d024953_T002;Zm00001d024953_T009
Biological Process: DNA repair (GO:0006281);	26	Zm00001d024953_T033;Zm00001d024953_T006;Zm00001d024953_T007;Zm00001d024953_T027;Zm00001d024953_T011;Zm00001d024953_T021;Zm00001d024953_T003;Zm00001d024953_T026;Zm00001d024953_T010;Zm00001d024953_T024;Zm00001d024953_T029;Zm00001d024953_T028;Zm00001d025089_T001;Zm00001d024953_T012;Zm00001d024953_T018;Zm00001d024953_T031;Zm00001d024953_T013;Zm00001d024953_T019;Zm00001d024953_T025;Zm00001d024953_T004…
Biological Process: ER body organization (GO:0080119);	36	Zm00001d025010_T027;Zm00001d025010_T002;Zm00001d025010_T043;Zm00001d025010_T006;Zm00001d025010_T035;Zm00001d025010_T031;Zm00001d025010_T010;Zm00001d025010_T014;Zm00001d025010_T008;Zm00001d025010_T007;Zm00001d025010_T029;Zm00001d025010_T013;Zm00001d025010_T040;Zm00001d025010_T033;Zm00001d025010_T030;Zm00001d025010_T011;Zm00001d025010_T017;Zm00001d025010_T001;Zm00001d025010_T004;Zm00001d025010_T024…
Biological Process: ER to Golgi vesicle-mediated transport (GO:0006888);	37	Zm00001d025010_T029;Zm00001d025010_T008;Zm00001d025010_T033;Zm00001d025010_T003;Zm00001d025010_T017;Zm00001d025010_T010;Zm00001d025010_T023;Zm00001d025010_T040;Zm00001d025010_T016;Zm00001d025010_T030;Zm00001d025010_T031;Zm00001d025010_T019;Zm00001d025010_T042;Zm00001d025010_T006;Zm00001d025010_T035;Zm00001d025010_T027;Zm00001d025010_T039;Zm00001d025010_T041;Zm00001d025010_T024;Zm00001d025010_T007…
Biological Process: Golgi organization (GO:0007030);	1	Zm00001d025062_T001
Biological Process: L-arabinose metabolic process (GO:0046373);	2	Zm00001d025118_T001;Zm00001d025118_T002
Biological Process: L-methionine salvage from methylthioadenosine (GO:0019509);	1	Zm00001d025114_T001
Biological Process: N-acylethanolamine metabolic process (GO:0070291);	1	Zm00001d024936_T001
Biological Process: RNA splicing, via endonucleolytic cleavage and ligation (GO:0000394);	1	Zm00001d025112_T001
Biological Process: UMP biosynthetic process (GO:0006222);	2	Zm00001d025124_T001;Zm00001d025125_T004
Biological Process: aging (GO:0007568);	1	Zm00001d025038_T001
Biological Process: amine metabolic process (GO:0009308);	4	Zm00001d025103_T003;Zm00001d025103_T001;Zm00001d025103_T002;Zm00001d025103_T004
Biological Process: amylopectin biosynthetic process (GO:0010021);	5	Zm00001d024985_T004;Zm00001d024985_T001;Zm00001d024985_T005;Zm00001d024985_T003;Zm00001d024985_T002
Biological Process: animal organ development (GO:0048513);	2	Zm00001d025002_T001;Zm00001d025073_T001
Biological Process: auxin biosynthetic process (GO:0009851);	5	Zm00001d025005_T002;Zm00001d025140_T001;Zm00001d025140_T002;Zm00001d025008_T001;Zm00001d025005_T001
Biological Process: auxin polar transport (GO:0009926);	1	Zm00001d025006_T001
Biological Process: brassinosteroid mediated signaling pathway (GO:0009742);	3	Zm00001d025008_T001;Zm00001d025005_T001;Zm00001d025005_T001
Biological Process: carbohydrate metabolic process (GO:0005975);	4	Zm00001d025082_T002;Zm00001d025082_T001;Zm00001d025082_T003;Zm00001d025082_T004
Biological Process: carbon fixation (GO:0015977);	2	Zm00001d024980_T001;Zm00001d024980_T002
Biological Process: cation transport (GO:0006812);	16	Zm00001d025153_T013;Zm00001d025130_T004;Zm00001d025153_T008;Zm00001d025153_T005;Zm00001d025130_T001;Zm00001d025153_T002;Zm00001d025153_T009;Zm00001d025153_T007;Zm00001d025153_T003;Zm00001d025130_T002;Zm00001d025153_T010;Zm00001d025153_T011;Zm00001d025153_T004;Zm00001d025153_T006;Zm00001d025153_T012;Zm00001d025130_T003
Biological Process: cell redox homeostasis (GO:0045454);	5	Zm00001d025131_T004;Zm00001d025121_T001;Zm00001d025131_T002;Zm00001d025131_T001;Zm00001d025131_T003
Biological Process: cell wall macromolecule catabolic process (GO:0016998);	1	Zm00001d024974_T001
Biological Process: cellular amino acid metabolic process (GO:0006520);	1	Zm00001d024950_T001
Biological Process: cellular biosynthetic process (GO:0044249);	2	Zm00001d025125_T002;Zm00001d025125_T005
Biological Process: chlorophyll catabolic process (GO:0015996);	2	Zm00001d025025_T001;Zm00001d025025_T002
Biological Process: chromatin silencing (GO:0006342);	3	Zm00001d025048_T001;Zm00001d025048_T002;Zm00001d025048_T003
Biological Process: cotyledon development (GO:0048825);	1	Zm00001d025006_T001
Biological Process: cuticle development (GO:0042335);	1	Zm00001d025019_T001
Biological Process: de-etiolation (GO:0009704);	1	Zm00001d024963_T001
Biological Process: defense response (GO:0006952);	3	Zm00001d025094_T003;Zm00001d025094_T002;Zm00001d025094_T001
Biological Process: defense response to bacterium (GO:0042742);	2	Zm00001d024936_T002;Zm00001d024936_T001
Biological Process: defense response to fungus, incompatible interaction (GO:0009817);	1	Zm00001d025038_T001
Biological Process: determination of bilateral symmetry (GO:0009855);	13	Zm00001d024941_T010;Zm00001d024941_T007;Zm00001d024941_T001;Zm00001d024941_T002;Zm00001d024941_T013;Zm00001d024941_T004;Zm00001d024941_T008;Zm00001d024941_T003;Zm00001d024941_T006;Zm00001d024941_T009;Zm00001d024941_T011;Zm00001d024941_T012;Zm00001d024941_T005
Biological Process: developmental process (GO:0044767);	3	Zm00001d024998_T114;Zm00001d025073_T001;Zm00001d024998_T027
Biological Process: double-strand break repair (GO:0006302);	3	Zm00001d024953_T002;Zm00001d024953_T022;Zm00001d024953_T009
Biological Process: double-strand break repair via homologous recombination (GO:0000724);	5	Zm00001d024953_T001;Zm00001d024953_T016;Zm00001d024953_T014;Zm00001d024953_T017;Zm00001d024953_T008
Biological Process: drug transmembrane transport (GO:0006855);	1	Zm00001d025115_T001
Biological Process: electron transport chain (GO:0022900);	2	Zm00001d025025_T001;Zm00001d025025_T002
Biological Process: ethylene-activated signaling pathway (GO:0009873);	6	Zm00001d025050_T006;Zm00001d025050_T003;Zm00001d025050_T004;Zm00001d025050_T002;Zm00001d025050_T005;Zm00001d025050_T001
Biological Process: fatty acid biosynthetic process (GO:0006633);	1	Zm00001d024998_T114
Biological Process: fatty acid elongation (GO:0030497);	105	Zm00001d024998_T143;Zm00001d024998_T119;Zm00001d024998_T092;Zm00001d024998_T088;Zm00001d024998_T009;Zm00001d024998_T061;Zm00001d024998_T111;Zm00001d024998_T030;Zm00001d024998_T005;Zm00001d024998_T004;Zm00001d024998_T052;Zm00001d024998_T039;Zm00001d024998_T113;Zm00001d024998_T118;Zm00001d024998_T089;Zm00001d024998_T059;Zm00001d024998_T050;Zm00001d024998_T108;Zm00001d024998_T011;Zm00001d024998_T137…
Biological Process: folic acid transport (GO:0015884);	6	Zm00001d025043_T004;Zm00001d025043_T001;Zm00001d025043_T002;Zm00001d025043_T003;Zm00001d025043_T005;Zm00001d025043_T006
Biological Process: gluconeogenesis (GO:0006094);	1	Zm00001d025062_T001
Biological Process: glucose catabolic process (GO:0006007);	6	Zm00001d024967_T005;Zm00001d024967_T006;Zm00001d024967_T003;Zm00001d024967_T001;Zm00001d024967_T002;Zm00001d024967_T004
Biological Process: glucosinolate biosynthetic process (GO:0019761);	6	Zm00001d024967_T002;Zm00001d024967_T004;Zm00001d024967_T001;Zm00001d024967_T003;Zm00001d024967_T006;Zm00001d024967_T005
Biological Process: glucuronoxylan metabolic process (GO:0010413);	2	Zm00001d025124_T001;Zm00001d025125_T004
Biological Process: glycerol catabolic process (GO:0019563);	5	Zm00001d024967_T004;Zm00001d024967_T002;Zm00001d024967_T005;Zm00001d024967_T001;Zm00001d024967_T003
Biological Process: glycerol ether metabolic process (GO:0006662);	3	Zm00001d025131_T002;Zm00001d025131_T003;Zm00001d025131_T004
Biological Process: glycerol-3-phosphate metabolic process (GO:0006072);	5	Zm00001d024967_T006;Zm00001d024967_T005;Zm00001d024967_T002;Zm00001d024967_T001;Zm00001d024967_T003
Biological Process: glycerophosphate shuttle (GO:0006127);	5	Zm00001d024967_T006;Zm00001d024967_T004;Zm00001d024967_T001;Zm00001d024967_T003;Zm00001d024967_T005
Biological Process: glycolytic process (GO:0006096);	1	Zm00001d025062_T001
Biological Process: glyoxylate cycle (GO:0006097);	15	Zm00001d024952_T011;Zm00001d024952_T006;Zm00001d024952_T004;Zm00001d024952_T008;Zm00001d024952_T001;Zm00001d024952_T009;Zm00001d024952_T013;Zm00001d024952_T012;Zm00001d024952_T002;Zm00001d024952_T007;Zm00001d024952_T015;Zm00001d024952_T010;Zm00001d024952_T003;Zm00001d024952_T014;Zm00001d024952_T005
Biological Process: histone H3-K9 methylation (GO:0051567);	3	Zm00001d025048_T002;Zm00001d025048_T001;Zm00001d025048_T003
Biological Process: histone deacetylation (GO:0016575);	3	Zm00001d025048_T002;Zm00001d025048_T001;Zm00001d025048_T003
Biological Process: histone phosphorylation (GO:0016572);	3	Zm00001d025048_T001;Zm00001d025048_T002;Zm00001d025048_T003
Biological Process: hyperosmotic response (GO:0006972);	1	Zm00001d025062_T001
Biological Process: innate immune response (GO:0045087);	1	Zm00001d025073_T001
Biological Process: intra-Golgi vesicle-mediated transport (GO:0006891);	2	Zm00001d025079_T001;Zm00001d025080_T001
Biological Process: intracellular protein transport (GO:0006886);	37	Zm00001d025010_T036;Zm00001d025010_T013;Zm00001d025010_T011;Zm00001d025010_T039;Zm00001d025010_T041;Zm00001d025010_T007;Zm00001d025010_T009;Zm00001d025010_T001;Zm00001d025010_T005;Zm00001d025010_T030;Zm00001d025010_T031;Zm00001d025010_T042;Zm00001d025010_T006;Zm00001d025010_T035;Zm00001d025010_T008;Zm00001d025010_T003;Zm00001d025010_T023;Zm00001d025010_T021;Zm00001d025010_T022;Zm00001d025010_T012…
Biological Process: intracellular signal transduction (GO:0035556);	6	Zm00001d025050_T006;Zm00001d025050_T002;Zm00001d025050_T004;Zm00001d025050_T005;Zm00001d025050_T003;Zm00001d025050_T001
Biological Process: ion transport (GO:0006811);	2	Zm00001d025153_T001;Zm00001d025002_T001
Biological Process: lateral root development (GO:0048527);	1	Zm00001d024963_T001
Biological Process: leucine catabolic process (GO:0006552);	2	Zm00001d025025_T001;Zm00001d025025_T002
Biological Process: lipid glycosylation (GO:0030259);	3	Zm00001d025003_T004;Zm00001d025003_T002;Zm00001d025003_T001
Biological Process: lipid metabolic process (GO:0006629);	1	Zm00001d025116_T001
Biological Process: lipid transport (GO:0006869);	2	Zm00001d025079_T001;Zm00001d025080_T001
Biological Process: lithium ion transport (GO:0010351);	2	Zm00001d025080_T001;Zm00001d025079_T001
Biological Process: mRNA splicing, via spliceosome (GO:0000398);	9	Zm00001d025063_T004;Zm00001d025063_T002;Zm00001d025063_T006;Zm00001d025063_T003;Zm00001d025063_T001;Zm00001d025063_T007;Zm00001d025063_T008;Zm00001d025063_T009;Zm00001d025063_T005
Biological Process: malonyl-CoA biosynthetic process (GO:2001295);	41	Zm00001d024998_T005;Zm00001d024998_T017;Zm00001d024998_T081;Zm00001d024998_T078;Zm00001d024998_T006;Zm00001d024998_T061;Zm00001d024998_T090;Zm00001d024998_T040;Zm00001d024998_T010;Zm00001d024998_T082;Zm00001d024998_T079;Zm00001d024998_T088;Zm00001d024998_T038;Zm00001d024998_T008;Zm00001d024998_T087;Zm00001d024998_T020;Zm00001d024998_T016;Zm00001d024998_T089;Zm00001d024998_T018;Zm00001d024998_T048…
Biological Process: maltose metabolic process (GO:0000023);	5	Zm00001d024985_T002;Zm00001d024985_T001;Zm00001d024985_T005;Zm00001d024985_T004;Zm00001d024985_T003
Biological Process: meiotic DNA double-strand break formation (GO:0042138);	1	Zm00001d025112_T001
Biological Process: meiotic chromosome segregation (GO:0045132);	1	Zm00001d025112_T001
Biological Process: meristem initiation (GO:0010014);	13	Zm00001d024941_T003;Zm00001d024941_T008;Zm00001d024941_T005;Zm00001d024941_T012;Zm00001d024941_T011;Zm00001d024941_T009;Zm00001d024941_T006;Zm00001d024941_T013;Zm00001d024941_T002;Zm00001d024941_T001;Zm00001d024941_T007;Zm00001d024941_T010;Zm00001d024941_T004
Biological Process: metabolic process (GO:0008152);	15	Zm00001d025037_T002;Zm00001d025036_T001;Zm00001d025000_T001;Zm00001d025036_T003;Zm00001d024999_T001;Zm00001d025037_T001;Zm00001d025081_T004;Zm00001d025036_T002;Zm00001d025055_T001;Zm00001d025081_T001;Zm00001d025036_T005;Zm00001d024999_T002;Zm00001d025101_T001;Zm00001d025036_T004;Zm00001d025037_T003
Biological Process: metabolic process (GO:0044710);	1	Zm00001d024998_T027
Biological Process: methylation (GO:0032259);	1	Zm00001d025135_T001
Biological Process: methylglyoxal catabolic process to D-lactate via S-lactoyl-glutathione (GO:0019243);	2	Zm00001d025025_T002;Zm00001d025025_T001
Biological Process: microgametogenesis (GO:0055046);	1	Zm00001d025149_T001
Biological Process: microtubule-based movement (GO:0007018);	1	Zm00001d025149_T001
Biological Process: mitochondrial transport (GO:0006839);	6	Zm00001d024951_T003;Zm00001d024951_T002;Zm00001d024951_T001;Zm00001d024951_T007;Zm00001d024951_T005;Zm00001d024951_T004
Biological Process: mitotic G2 phase (GO:0000085);	3	Zm00001d025048_T001;Zm00001d025048_T002;Zm00001d025048_T003
Biological Process: multicellular organism development (GO:0007275);	1	Zm00001d025033_T001
Biological Process: negative regulation of catalytic activity (GO:0043086);	22	Zm00001d025024_T018;Zm00001d025024_T013;Zm00001d025024_T002;Zm00001d025024_T015;Zm00001d025024_T020;Zm00001d025024_T014;Zm00001d025024_T011;Zm00001d025024_T008;Zm00001d025024_T006;Zm00001d025024_T005;Zm00001d025024_T019;Zm00001d025024_T004;Zm00001d025024_T012;Zm00001d025024_T007;Zm00001d025024_T010;Zm00001d025024_T017;Zm00001d025019_T001;Zm00001d025024_T016;Zm00001d025024_T009;Zm00001d025024_T003…
Biological Process: nuclear-transcribed mRNA catabolic process (GO:0000956);	4	Zm00001d025048_T003;Zm00001d025048_T002;Zm00001d025008_T001;Zm00001d025048_T001
Biological Process: obsolete ATP catabolic process (GO:0006200);	42	Zm00001d025012_T023;Zm00001d025012_T031;Zm00001d025012_T024;Zm00001d025012_T003;Zm00001d025043_T002;Zm00001d025012_T018;Zm00001d025031_T003;Zm00001d025031_T002;Zm00001d025012_T029;Zm00001d025012_T016;Zm00001d025012_T026;Zm00001d025031_T004;Zm00001d025012_T009;Zm00001d025012_T005;Zm00001d025043_T001;Zm00001d025012_T001;Zm00001d025043_T005;Zm00001d025012_T039;Zm00001d025031_T005;Zm00001d025012_T004…
Biological Process: obsolete GTP catabolic process (GO:0006184);	21	Zm00001d025100_T018;Zm00001d025100_T011;Zm00001d025100_T007;Zm00001d025100_T004;Zm00001d025100_T017;Zm00001d025100_T020;Zm00001d025100_T003;Zm00001d025100_T014;Zm00001d025100_T016;Zm00001d025100_T008;Zm00001d025100_T009;Zm00001d025100_T010;Zm00001d025100_T002;Zm00001d025100_T013;Zm00001d025100_T006;Zm00001d025100_T005;Zm00001d025100_T021;Zm00001d025100_T019;Zm00001d025100_T001;Zm00001d025100_T015…
Biological Process: organic substance biosynthetic process (GO:1901576);	2	Zm00001d025125_T002;Zm00001d025125_T005
Biological Process: organic substance metabolic process (GO:0071704);	1	Zm00001d024998_T027
Biological Process: ornithine metabolic process (GO:0006591);	2	Zm00001d024950_T003;Zm00001d024950_T002
Biological Process: oxidation-reduction process (GO:0055114);	29	Zm00001d025166_T001;Zm00001d025060_T004;Zm00001d025166_T003;Zm00001d025106_T005;Zm00001d025023_T002;Zm00001d025005_T002;Zm00001d024943_T001;Zm00001d025057_T001;Zm00001d025166_T002;Zm00001d025023_T001;Zm00001d025106_T007;Zm00001d025060_T003;Zm00001d025060_T001;Zm00001d025103_T001;Zm00001d025047_T001;Zm00001d025106_T008;Zm00001d025114_T001;Zm00001d025103_T004;Zm00001d025129_T001;Zm00001d025106_T004…
Biological Process: pentose-phosphate shunt, oxidative branch (GO:0009051);	5	Zm00001d025015_T001;Zm00001d025015_T005;Zm00001d025015_T003;Zm00001d025015_T004;Zm00001d025015_T002
Biological Process: phagocytosis (GO:0006909);	13	Zm00001d024941_T011;Zm00001d024941_T002;Zm00001d024941_T005;Zm00001d024941_T012;Zm00001d024941_T004;Zm00001d024941_T006;Zm00001d024941_T008;Zm00001d024941_T009;Zm00001d024941_T013;Zm00001d024941_T010;Zm00001d024941_T007;Zm00001d024941_T001;Zm00001d024941_T003
Biological Process: phosphate-containing compound metabolic process (GO:0006796);	2	Zm00001d025125_T002;Zm00001d025125_T005
Biological Process: phospholipid transport (GO:0015914);	12	Zm00001d025153_T012;Zm00001d025153_T002;Zm00001d025153_T007;Zm00001d025153_T009;Zm00001d025153_T010;Zm00001d025153_T003;Zm00001d025153_T013;Zm00001d025153_T011;Zm00001d025153_T004;Zm00001d025153_T008;Zm00001d025153_T006;Zm00001d025153_T005
Biological Process: phosphorylation (GO:0016310);	3	Zm00001d025125_T004;Zm00001d025065_T001;Zm00001d025124_T001
Biological Process: photomorphogenesis (GO:0009640);	3	Zm00001d025048_T001;Zm00001d025048_T003;Zm00001d025048_T002
Biological Process: photorespiration (GO:0009853);	2	Zm00001d025054_T001;Zm00001d025062_T001
Biological Process: photosynthesis (GO:0015979);	2	Zm00001d024980_T001;Zm00001d024980_T002
Biological Process: phragmoplast assembly (GO:0000914);	1	Zm00001d025149_T001
Biological Process: plant ovule development (GO:0048481);	2	Zm00001d024950_T002;Zm00001d024950_T003
Biological Process: plant-type cell wall loosening (GO:0009828);	1	Zm00001d025018_T001
Biological Process: plant-type cell wall modification involved in multidimensional cell growth (GO:0009831);	1	Zm00001d025018_T001
Biological Process: polarity specification of adaxial/abaxial axis (GO:0009944);	13	Zm00001d024941_T008;Zm00001d024941_T010;Zm00001d024941_T007;Zm00001d024941_T001;Zm00001d024941_T002;Zm00001d024941_T013;Zm00001d024941_T003;Zm00001d024941_T006;Zm00001d024941_T009;Zm00001d024941_T011;Zm00001d024941_T012;Zm00001d024941_T004;Zm00001d024941_T005
Biological Process: positive regulation of catalytic activity (GO:0043085);	5	Zm00001d024985_T002;Zm00001d024985_T003;Zm00001d024985_T005;Zm00001d024985_T004;Zm00001d024985_T001
Biological Process: positive regulation of cell proliferation (GO:0008284);	37	Zm00001d025010_T015;Zm00001d025010_T036;Zm00001d025010_T012;Zm00001d025010_T042;Zm00001d025010_T013;Zm00001d025010_T018;Zm00001d025010_T004;Zm00001d025010_T011;Zm00001d025010_T035;Zm00001d025010_T006;Zm00001d025010_T030;Zm00001d025010_T016;Zm00001d025010_T021;Zm00001d025010_T040;Zm00001d025010_T019;Zm00001d025010_T022;Zm00001d025010_T031;Zm00001d025010_T001;Zm00001d025010_T017;Zm00001d025010_T009…
Biological Process: positive regulation of transcription, DNA-templated (GO:0045893);	3	Zm00001d025048_T003;Zm00001d025048_T002;Zm00001d025048_T001
Biological Process: post-embryonic development (GO:0009791);	1	Zm00001d025002_T001
Biological Process: posttranscriptional gene silencing by RNA (GO:0035194);	1	Zm00001d025073_T001
Biological Process: posttranslational protein targeting to membrane, translocation (GO:0031204);	2	Zm00001d025144_T002;Zm00001d025144_T003
Biological Process: primary metabolic process (GO:0044238);	1	Zm00001d024998_T027
Biological Process: primary shoot apical meristem specification (GO:0010072);	105	Zm00001d024998_T146;Zm00001d024998_T070;Zm00001d024998_T018;Zm00001d024998_T110;Zm00001d024998_T020;Zm00001d024998_T087;Zm00001d024998_T035;Zm00001d024998_T010;Zm00001d024998_T101;Zm00001d024998_T081;Zm00001d024998_T126;Zm00001d024998_T103;Zm00001d024998_T072;Zm00001d024998_T085;Zm00001d024998_T091;Zm00001d024998_T147;Zm00001d024998_T049;Zm00001d024998_T093;Zm00001d024998_T094;Zm00001d024998_T089…
Biological Process: proline transport (GO:0015824);	6	Zm00001d024967_T001;Zm00001d024967_T005;Zm00001d024967_T006;Zm00001d024967_T004;Zm00001d024967_T002;Zm00001d024967_T003
Biological Process: proteasome core complex assembly (GO:0080129);	1	Zm00001d025062_T001
Biological Process: protein N-linked glycosylation (GO:0006487);	37	Zm00001d025010_T042;Zm00001d025010_T006;Zm00001d025010_T035;Zm00001d025010_T016;Zm00001d025010_T030;Zm00001d025010_T040;Zm00001d025010_T019;Zm00001d025010_T031;Zm00001d025010_T003;Zm00001d025010_T017;Zm00001d025010_T023;Zm00001d025010_T010;Zm00001d025010_T008;Zm00001d025010_T029;Zm00001d025010_T033;Zm00001d025010_T015;Zm00001d025010_T036;Zm00001d025010_T012;Zm00001d025010_T013;Zm00001d025010_T011…
Biological Process: protein deneddylation (GO:0010388);	3	Zm00001d025048_T003;Zm00001d025048_T002;Zm00001d025048_T001
Biological Process: protein deubiquitination (GO:0016579);	3	Zm00001d025048_T001;Zm00001d025048_T002;Zm00001d025048_T003
Biological Process: protein folding (GO:0006457);	2	Zm00001d024968_T001;Zm00001d025062_T001
Biological Process: protein import into peroxisome matrix (GO:0016558);	2	Zm00001d025080_T001;Zm00001d025079_T001
Biological Process: protein peptidyl-prolyl isomerization (GO:0000413);	1	Zm00001d025062_T001
Biological Process: protein phosphorylation (GO:0006468);	7	Zm00001d025002_T001;Zm00001d024974_T001;Zm00001d024961_T001;Zm00001d024962_T001;Zm00001d025002_T002;Zm00001d025006_T001;Zm00001d025035_T001
Biological Process: protein ubiquitination (GO:0016567);	4	Zm00001d025161_T001;Zm00001d025048_T003;Zm00001d025048_T001;Zm00001d025048_T002
Biological Process: proteolysis (GO:0006508);	33	Zm00001d025024_T009;Zm00001d024960_T002;Zm00001d025024_T017;Zm00001d025024_T010;Zm00001d024938_T004;Zm00001d025024_T008;Zm00001d025024_T020;Zm00001d025024_T013;Zm00001d025024_T001;Zm00001d025024_T004;Zm00001d024938_T005;Zm00001d025024_T012;Zm00001d025024_T007;Zm00001d025024_T006;Zm00001d024938_T002;Zm00001d025038_T001;Zm00001d025022_T001;Zm00001d024938_T003;Zm00001d025024_T011;Zm00001d025024_T016…
Biological Process: purine nucleotide biosynthetic process (GO:0006164);	2	Zm00001d024950_T002;Zm00001d024950_T003
Biological Process: reciprocal meiotic recombination (GO:0007131);	1	Zm00001d025112_T001
Biological Process: regulation of biological process (GO:0050789);	1	Zm00001d025033_T001
Biological Process: regulation of biological quality (GO:0065008);	1	Zm00001d025073_T001
Biological Process: regulation of cell cycle (GO:0051726);	1	Zm00001d025062_T001
Biological Process: regulation of chromosome organization (GO:0033044);	1	Zm00001d025112_T001
Biological Process: regulation of meristem growth (GO:0010075);	13	Zm00001d024941_T002;Zm00001d024941_T013;Zm00001d024941_T003;Zm00001d024941_T010;Zm00001d024941_T008;Zm00001d024941_T001;Zm00001d024941_T007;Zm00001d024941_T011;Zm00001d024941_T004;Zm00001d024941_T012;Zm00001d024941_T005;Zm00001d024941_T006;Zm00001d024941_T009
Biological Process: regulation of pH (GO:0006885);	2	Zm00001d025052_T006;Zm00001d025052_T009
Biological Process: regulation of transcription, DNA-templated (GO:0006355);	9	Zm00001d025050_T004;Zm00001d025050_T006;Zm00001d025050_T001;Zm00001d025041_T001;Zm00001d025050_T003;Zm00001d025050_T002;Zm00001d025112_T001;Zm00001d025041_T002;Zm00001d025050_T005
Biological Process: removal of superoxide radicals (GO:0019430);	5	Zm00001d025106_T005;Zm00001d025106_T008;Zm00001d025106_T002;Zm00001d025106_T004;Zm00001d025106_T007
Biological Process: response to abiotic stimulus (GO:0009628);	1	Zm00001d025151_T001
Biological Process: response to bacterium (GO:0009617);	2	Zm00001d025140_T001;Zm00001d025140_T002
Biological Process: response to cadmium ion (GO:0046686);	3	Zm00001d025062_T001;Zm00001d025053_T001;Zm00001d024963_T001
Biological Process: response to cold (GO:0009409);	3	Zm00001d025048_T002;Zm00001d025048_T003;Zm00001d025048_T001
Biological Process: response to cytokinin (GO:0009735);	105	Zm00001d024998_T093;Zm00001d024998_T094;Zm00001d024998_T049;Zm00001d024998_T147;Zm00001d024998_T097;Zm00001d024998_T131;Zm00001d024998_T065;Zm00001d024998_T025;Zm00001d024998_T091;Zm00001d024998_T085;Zm00001d024998_T072;Zm00001d024998_T046;Zm00001d024998_T103;Zm00001d024998_T041;Zm00001d024998_T074;Zm00001d024998_T140;Zm00001d024998_T104;Zm00001d024998_T117;Zm00001d024998_T126;Zm00001d024998_T081…
Biological Process: response to ethylene (GO:0009723);	3	Zm00001d025140_T001;Zm00001d025038_T001;Zm00001d025140_T002
Biological Process: response to fructose (GO:0009750);	2	Zm00001d025079_T001;Zm00001d025080_T001
Biological Process: response to growth hormone (GO:0060416);	1	Zm00001d024963_T001
Biological Process: response to heat (GO:0009408);	2	Zm00001d024968_T001;Zm00001d025053_T001
Biological Process: response to karrikin (GO:0080167);	2	Zm00001d024963_T001;Zm00001d025126_T001
Biological Process: response to misfolded protein (GO:0051788);	1	Zm00001d025062_T001
Biological Process: response to nematode (GO:0009624);	6	Zm00001d025043_T006;Zm00001d025043_T002;Zm00001d025043_T005;Zm00001d025043_T001;Zm00001d025043_T003;Zm00001d025043_T004
Biological Process: response to salt stress (GO:0009651);	4	Zm00001d025062_T001;Zm00001d025140_T002;Zm00001d025140_T001;Zm00001d025059_T001
Biological Process: response to stimulus (GO:0050896);	1	Zm00001d025033_T001
Biological Process: response to stress (GO:0006950);	2	Zm00001d025142_T001;Zm00001d025151_T001
Biological Process: response to sucrose (GO:0009744);	2	Zm00001d025080_T001;Zm00001d025079_T001
Biological Process: response to temperature stimulus (GO:0009266);	1	Zm00001d025062_T001
Biological Process: response to water deprivation (GO:0009414);	6	Zm00001d025043_T002;Zm00001d025043_T006;Zm00001d025043_T001;Zm00001d025043_T005;Zm00001d025043_T004;Zm00001d025043_T003
Biological Process: response to wounding (GO:0009611);	9	Zm00001d025043_T006;Zm00001d025043_T002;Zm00001d025011_T002;Zm00001d025011_T003;Zm00001d025043_T005;Zm00001d025043_T001;Zm00001d025043_T003;Zm00001d025011_T001;Zm00001d025043_T004
Biological Process: retrograde transport, endosome to Golgi (GO:0042147);	23	Zm00001d025044_T008;Zm00001d025044_T039;Zm00001d025044_T035;Zm00001d025044_T002;Zm00001d025044_T019;Zm00001d025044_T025;Zm00001d025044_T021;Zm00001d025044_T005;Zm00001d025044_T004;Zm00001d025044_T001;Zm00001d025044_T013;Zm00001d025044_T023;Zm00001d025044_T038;Zm00001d025044_T015;Zm00001d025044_T010;Zm00001d025044_T003;Zm00001d025044_T029;Zm00001d025044_T012;Zm00001d025044_T040;Zm00001d025044_T017…
Biological Process: root development (GO:0048364);	105	Zm00001d024998_T079;Zm00001d024998_T117;Zm00001d024998_T132;Zm00001d024998_T121;Zm00001d024998_T124;Zm00001d024998_T025;Zm00001d024998_T131;Zm00001d024998_T097;Zm00001d024998_T065;Zm00001d024998_T074;Zm00001d024998_T041;Zm00001d024998_T140;Zm00001d024998_T104;Zm00001d024998_T046;Zm00001d024998_T092;Zm00001d024998_T088;Zm00001d024998_T143;Zm00001d024998_T061;Zm00001d024998_T030;Zm00001d024998_T052…
Biological Process: seed development (GO:0048316);	4	Zm00001d025003_T003;Zm00001d025003_T001;Zm00001d025003_T002;Zm00001d025003_T004
Biological Process: shoot system development (GO:0048367);	1	Zm00001d025002_T001
Biological Process: signal transduction (GO:0007165);	2	Zm00001d024964_T001;Zm00001d025002_T001
Biological Process: signal transduction by protein phosphorylation (GO:0023014);	6	Zm00001d025050_T004;Zm00001d025050_T005;Zm00001d025050_T002;Zm00001d025050_T001;Zm00001d025050_T006;Zm00001d025050_T003
Biological Process: sister chromatid cohesion (GO:0007062);	1	Zm00001d025112_T001
Biological Process: sodium ion transport (GO:0006814);	2	Zm00001d025052_T006;Zm00001d025052_T009
Biological Process: starch biosynthetic process (GO:0019252);	5	Zm00001d024985_T005;Zm00001d024985_T003;Zm00001d024985_T002;Zm00001d024985_T004;Zm00001d024985_T001
Biological Process: sterol metabolic process (GO:0016125);	4	Zm00001d025003_T001;Zm00001d025003_T002;Zm00001d025003_T003;Zm00001d025003_T004
Biological Process: stomatal movement (GO:0010118);	6	Zm00001d025043_T004;Zm00001d025043_T001;Zm00001d025043_T002;Zm00001d025043_T005;Zm00001d025043_T003;Zm00001d025043_T006
Biological Process: system development (GO:0048731);	2	Zm00001d024998_T114;Zm00001d024998_T027
Biological Process: tRNA dihydrouridine synthesis (GO:0002943);	5	Zm00001d025060_T002;Zm00001d025060_T003;Zm00001d025060_T004;Zm00001d025060_T005;Zm00001d025060_T001
Biological Process: telomere maintenance (GO:0000723);	1	Zm00001d025089_T001
Biological Process: transcription by RNA polymerase II (GO:0006366);	1	Zm00001d025112_T001
Biological Process: transcription, DNA-templated (GO:0006351);	1	Zm00001d025033_T001
Biological Process: translation (GO:0006412);	1	Zm00001d025160_T001
Biological Process: translational initiation (GO:0006413);	1	Zm00001d025132_T001
Biological Process: transmembrane transport (GO:0055085);	13	Zm00001d025130_T001;Zm00001d025043_T001;Zm00001d025130_T004;Zm00001d025043_T005;Zm00001d025028_T001;Zm00001d025043_T002;Zm00001d025130_T002;Zm00001d025130_T003;Zm00001d025052_T006;Zm00001d025043_T004;Zm00001d025043_T003;Zm00001d025052_T009;Zm00001d025043_T006
Biological Process: transport (GO:0006810);	11	Zm00001d025165_T003;Zm00001d025012_T039;Zm00001d025165_T001;Zm00001d025012_T026;Zm00001d025121_T001;Zm00001d025012_T034;Zm00001d025012_T030;Zm00001d025012_T035;Zm00001d025012_T011;Zm00001d025165_T002;Zm00001d025012_T017
Biological Process: tricarboxylic acid cycle (GO:0006099);	2	Zm00001d024980_T002;Zm00001d024980_T001
Biological Process: ubiquitin-dependent protein catabolic process (GO:0006511);	1	Zm00001d025062_T001
Biological Process: unidimensional cell growth (GO:0009826);	1	Zm00001d025018_T001
Biological Process: vesicle-mediated transport (GO:0016192);	1	Zm00001d025135_T001
Biological Process: water transport (GO:0006833);	1	Zm00001d025062_T001
Biological Process: xylan biosynthetic process (GO:0045492);	2	Zm00001d025125_T004;Zm00001d025124_T001
Biological Process: xylan metabolic process (GO:0045491);	2	Zm00001d025125_T005;Zm00001d025125_T002
151570
	890
Cellular Component: COPII vesicle coat (GO:0030127);	37	Zm00001d025010_T006;Zm00001d025010_T035;Zm00001d025010_T010;Zm00001d025010_T011;Zm00001d025010_T004;Zm00001d025010_T018;Zm00001d025010_T023;Zm00001d025010_T037;Zm00001d025010_T005;Zm00001d025010_T014;Zm00001d025010_T013;Zm00001d025010_T017;Zm00001d025010_T001;Zm00001d025010_T036;Zm00001d025010_T012;Zm00001d025010_T015;Zm00001d025010_T003;Zm00001d025010_T042;Zm00001d025010_T009;Zm00001d025010_T002…
Cellular Component: Cul4-RING E3 ubiquitin ligase complex (GO:0080008);	3	Zm00001d025048_T003;Zm00001d025048_T002;Zm00001d025048_T001
Cellular Component: Golgi apparatus (GO:0005794);	5	Zm00001d025098_T002;Zm00001d025153_T005;Zm00001d024936_T001;Zm00001d025098_T001;Zm00001d024936_T002
Cellular Component: SAGA-type complex (GO:0070461);	1	Zm00001d025108_T001
Cellular Component: apoplast (GO:0048046);	1	Zm00001d025059_T001
Cellular Component: cell part (GO:0044464);	1	Zm00001d025028_T001
Cellular Component: cell wall (GO:0005618);	3	Zm00001d025053_T001;Zm00001d025018_T001;Zm00001d025059_T001
Cellular Component: chloroplast (GO:0009507);	33	Zm00001d025044_T021;Zm00001d025044_T008;Zm00001d025044_T029;Zm00001d025044_T002;Zm00001d025044_T010;Zm00001d025044_T001;Zm00001d024963_T001;Zm00001d025044_T015;Zm00001d025011_T003;Zm00001d025054_T001;Zm00001d024950_T001;Zm00001d025044_T038;Zm00001d025044_T030;Zm00001d025140_T001;Zm00001d025140_T002;Zm00001d025044_T037;Zm00001d025044_T017;Zm00001d025044_T039;Zm00001d025044_T034;Zm00001d025011_T002…
Cellular Component: chloroplast envelope (GO:0009941);	1	Zm00001d025047_T001
Cellular Component: chloroplast inner membrane (GO:0009706);	1	Zm00001d025129_T001
Cellular Component: chloroplast isoamylase complex (GO:0010368);	4	Zm00001d024985_T004;Zm00001d024985_T005;Zm00001d024985_T003;Zm00001d024985_T001
Cellular Component: chloroplast nucleoid (GO:0042644);	5	Zm00001d025106_T008;Zm00001d025106_T005;Zm00001d025106_T004;Zm00001d025106_T002;Zm00001d025106_T007
Cellular Component: chloroplast stroma (GO:0009570);	2	Zm00001d024950_T002;Zm00001d024950_T003
Cellular Component: chloroplast thylakoid membrane (GO:0009535);	3	Zm00001d025166_T002;Zm00001d025166_T001;Zm00001d025166_T003
Cellular Component: cytoplasm (GO:0005737);	11	Zm00001d024980_T002;Zm00001d025114_T001;Zm00001d025073_T001;Zm00001d024952_T003;Zm00001d024980_T001;Zm00001d024952_T004;Zm00001d024952_T002;Zm00001d024952_T001;Zm00001d024952_T012;Zm00001d024998_T027;Zm00001d024952_T005
Cellular Component: cytoplasmic vesicle (GO:0016023);	85	Zm00001d025016_T003;Zm00001d024962_T001;Zm00001d024951_T005;Zm00001d024937_T002;Zm00001d025067_T001;Zm00001d025048_T003;Zm00001d024947_T003;Zm00001d024951_T003;Zm00001d024937_T001;Zm00001d024947_T006;Zm00001d024947_T005;Zm00001d024951_T007;Zm00001d025020_T002;Zm00001d025081_T004;Zm00001d024947_T001;Zm00001d024951_T001;Zm00001d025024_T001;Zm00001d024947_T007;Zm00001d025024_T012;Zm00001d025024_T004…
Cellular Component: cytoskeleton (GO:0005856);	13	Zm00001d024941_T009;Zm00001d024941_T006;Zm00001d024941_T010;Zm00001d024941_T008;Zm00001d024941_T007;Zm00001d024941_T001;Zm00001d024941_T005;Zm00001d024941_T011;Zm00001d024941_T004;Zm00001d024941_T002;Zm00001d024941_T012;Zm00001d024941_T013;Zm00001d024941_T003
Cellular Component: cytosol (GO:0005829);	43	Zm00001d024998_T010;Zm00001d024998_T020;Zm00001d024998_T085;Zm00001d024998_T012;Zm00001d024998_T053;Zm00001d024998_T061;Zm00001d024998_T043;Zm00001d024998_T002;Zm00001d024998_T087;Zm00001d024998_T049;Zm00001d024998_T044;Zm00001d024998_T065;Zm00001d024998_T081;Zm00001d024998_T048;Zm00001d024998_T008;Zm00001d024998_T026;Zm00001d024998_T007;Zm00001d024998_T084;Zm00001d024998_T074;Zm00001d024998_T046…
Cellular Component: cytosolic large ribosomal subunit (GO:0022625);	1	Zm00001d025160_T001
Cellular Component: endoplasmic reticulum (GO:0005783);	10	Zm00001d024936_T001;Zm00001d025131_T001;Zm00001d025062_T001;Zm00001d024936_T002;Zm00001d025020_T001;Zm00001d025020_T003;Zm00001d025131_T002;Zm00001d025131_T004;Zm00001d025131_T003;Zm00001d025020_T002
Cellular Component: endoplasmic reticulum membrane (GO:0005789);	6	Zm00001d025050_T001;Zm00001d025050_T003;Zm00001d025050_T005;Zm00001d025050_T004;Zm00001d025050_T002;Zm00001d025050_T006
Cellular Component: endosome (GO:0005768);	1	Zm00001d025153_T005
Cellular Component: extracellular matrix (GO:0031012);	1	Zm00001d025059_T001
Cellular Component: extracellular region (GO:0005576);	5	Zm00001d024960_T002;Zm00001d024960_T001;Zm00001d024996_T002;Zm00001d024996_T001;Zm00001d025018_T001
Cellular Component: extrinsic component of vacuolar membrane (GO:0000306);	1	Zm00001d025079_T001
Cellular Component: glycerol-3-phosphate dehydrogenase complex (GO:0009331);	6	Zm00001d024967_T001;Zm00001d024967_T002;Zm00001d024967_T005;Zm00001d024967_T003;Zm00001d024967_T006;Zm00001d024967_T004
Cellular Component: heterotrimeric G-protein complex (GO:0005834);	3	Zm00001d025048_T002;Zm00001d025048_T003;Zm00001d025048_T001
Cellular Component: integral component of endoplasmic reticulum membrane (GO:0030176);	3	Zm00001d025144_T001;Zm00001d025144_T002;Zm00001d025144_T003
Cellular Component: integral component of membrane (GO:0016021);	48	Zm00001d025153_T013;Zm00001d025012_T035;Zm00001d025012_T030;Zm00001d025034_T001;Zm00001d025131_T001;Zm00001d025153_T006;Zm00001d025153_T004;Zm00001d025131_T002;Zm00001d025012_T039;Zm00001d025131_T003;Zm00001d024951_T004;Zm00001d025052_T006;Zm00001d025043_T004;Zm00001d025153_T009;Zm00001d025043_T005;Zm00001d025034_T003;Zm00001d025043_T006;Zm00001d025126_T001;Zm00001d025012_T011;Zm00001d025153_T007…
Cellular Component: integral component of mitochondrial outer membrane (GO:0031307);	2	Zm00001d025125_T004;Zm00001d025124_T001
Cellular Component: intracellular membrane-bounded organelle (GO:0043231);	5	Zm00001d025161_T001;Zm00001d025153_T001;Zm00001d025153_T004;Zm00001d025153_T003;Zm00001d025051_T001
Cellular Component: intracellular part (GO:0044424);	1	Zm00001d025101_T001
Cellular Component: kinesin complex (GO:0005871);	1	Zm00001d025149_T001
Cellular Component: membrane (GO:0016020);	68	Zm00001d025024_T019;Zm00001d025024_T005;Zm00001d025024_T003;Zm00001d024937_T010;Zm00001d025019_T001;Zm00001d025012_T029;Zm00001d024937_T008;Zm00001d024937_T003;Zm00001d025024_T018;Zm00001d024937_T006;Zm00001d025024_T015;Zm00001d025024_T014;Zm00001d025024_T016;Zm00001d025098_T006;Zm00001d025012_T032;Zm00001d024937_T004;Zm00001d025012_T010;Zm00001d025024_T011;Zm00001d025012_T015;Zm00001d025012_T004…
Cellular Component: microtubule (GO:0005874);	1	Zm00001d025149_T001
Cellular Component: mitochondrial inner membrane (GO:0005743);	12	Zm00001d024967_T006;Zm00001d024951_T002;Zm00001d024951_T004;Zm00001d024951_T005;Zm00001d024951_T007;Zm00001d024967_T004;Zm00001d024967_T005;Zm00001d024967_T003;Zm00001d024951_T001;Zm00001d024951_T003;Zm00001d024967_T001;Zm00001d024967_T002
Cellular Component: mitochondrial matrix (GO:0005759);	2	Zm00001d025025_T002;Zm00001d025025_T001
Cellular Component: mitochondrial respiratory chain complex I (GO:0005747);	1	Zm00001d025054_T001
Cellular Component: mitochondrion (GO:0005739);	44	Zm00001d025031_T003;Zm00001d025130_T001;Zm00001d024952_T010;Zm00001d024966_T001;Zm00001d025047_T001;Zm00001d025031_T004;Zm00001d025134_T003;Zm00001d025130_T004;Zm00001d024985_T003;Zm00001d025015_T004;Zm00001d025144_T002;Zm00001d025152_T001;Zm00001d025121_T001;Zm00001d025130_T003;Zm00001d024952_T007;Zm00001d024985_T001;Zm00001d025134_T005;Zm00001d025031_T002;Zm00001d024952_T006;Zm00001d025130_T002…
Cellular Component: nuclear speck (GO:0016607);	9	Zm00001d025063_T008;Zm00001d025063_T001;Zm00001d025063_T007;Zm00001d025063_T004;Zm00001d025063_T005;Zm00001d025063_T003;Zm00001d025063_T006;Zm00001d025063_T002;Zm00001d025063_T009
Cellular Component: nucleolus (GO:0005730);	1	Zm00001d025160_T001
Cellular Component: nucleus (GO:0005634);	28	Zm00001d025128_T007;Zm00001d025128_T014;Zm00001d025128_T005;Zm00001d025112_T001;Zm00001d025128_T015;Zm00001d025141_T002;Zm00001d025128_T009;Zm00001d025041_T002;Zm00001d025128_T010;Zm00001d025128_T012;Zm00001d025128_T016;Zm00001d025128_T006;Zm00001d025128_T017;Zm00001d025114_T001;Zm00001d025153_T005;Zm00001d025128_T013;Zm00001d025128_T004;Zm00001d025128_T011;Zm00001d025041_T001;Zm00001d025128_T002…
Cellular Component: peroxisome (GO:0005777);	1	Zm00001d025047_T001
Cellular Component: phragmoplast (GO:0009524);	1	Zm00001d025149_T001
Cellular Component: plant-type cell wall (GO:0009505);	4	Zm00001d025131_T003;Zm00001d025131_T001;Zm00001d025131_T002;Zm00001d025131_T004
Cellular Component: plant-type vacuole (GO:0000325);	6	Zm00001d025043_T004;Zm00001d025043_T001;Zm00001d025043_T002;Zm00001d025043_T005;Zm00001d025043_T003;Zm00001d025043_T006
Cellular Component: plasma membrane (GO:0005886);	146	Zm00001d024998_T003;Zm00001d024998_T035;Zm00001d024998_T020;Zm00001d024998_T093;Zm00001d024998_T004;Zm00001d024998_T138;Zm00001d024998_T061;Zm00001d024998_T137;Zm00001d024998_T113;Zm00001d024998_T028;Zm00001d024998_T044;Zm00001d024998_T098;Zm00001d024998_T110;Zm00001d024998_T049;Zm00001d024938_T001;Zm00001d024998_T133;Zm00001d025086_T001;Zm00001d025144_T001;Zm00001d024998_T050;Zm00001d024998_T144…
Cellular Component: plasmodesma (GO:0009506);	2	Zm00001d025153_T005;Zm00001d025062_T001
Cellular Component: plastid (GO:0009536);	165	Zm00001d025060_T002;Zm00001d025165_T002;Zm00001d025023_T001;Zm00001d024998_T026;Zm00001d025012_T037;Zm00001d025012_T014;Zm00001d024998_T048;Zm00001d024998_T084;Zm00001d025128_T002;Zm00001d024998_T007;Zm00001d025012_T005;Zm00001d025012_T009;Zm00001d025015_T001;Zm00001d025111_T053;Zm00001d025012_T016;Zm00001d025134_T008;Zm00001d025012_T018;Zm00001d025012_T003;Zm00001d025111_T010;Zm00001d025134_T007…
Cellular Component: protein phosphatase type 2A complex (GO:0000159);	1	Zm00001d024964_T001
Cellular Component: thylakoid (GO:0009579);	5	Zm00001d025106_T005;Zm00001d025106_T008;Zm00001d025106_T002;Zm00001d025106_T004;Zm00001d025106_T007
Cellular Component: trans-Golgi network (GO:0005802);	1	Zm00001d025153_T005
Cellular Component: ubiquitin ligase complex (GO:0000151);	1	Zm00001d025161_T001
Cellular Component: vacuolar membrane (GO:0005774);	8	Zm00001d024936_T001;Zm00001d025043_T005;Zm00001d025043_T001;Zm00001d025043_T002;Zm00001d025043_T003;Zm00001d025043_T004;Zm00001d024936_T002;Zm00001d025043_T006
Cellular Component: vacuole (GO:0005773);	37	Zm00001d025100_T008;Zm00001d025166_T002;Zm00001d025100_T020;Zm00001d025011_T001;Zm00001d025011_T003;Zm00001d025166_T003;Zm00001d025060_T004;Zm00001d025100_T013;Zm00001d025100_T010;Zm00001d025100_T014;Zm00001d025100_T017;Zm00001d025100_T011;Zm00001d025166_T001;Zm00001d025100_T015;Zm00001d025100_T009;Zm00001d025100_T003;Zm00001d025060_T005;Zm00001d025100_T007;Zm00001d025103_T003;Zm00001d025103_T002…
