# Supplementary material for: Maize plant architecture trait QTL mapping and candidate gene identification based on multiple environments and double populations
Source: BMC Plant Biol. 2022 Mar 11;22:110. doi: 10.1186/s12870-022-03470-7 (PMC8915473; doi:10.1186/s12870-022-03470-7)
Supplement: Supplementary file 8 — Additional file 8: Table S4. Confidence interval KEGG annotation. [file 12870_2022_3470_MOESM8_ESM.xlsx]

## Sheet: 3-186194870-1870445576
TableS4: Confidence interval KEGG annotation.‘3-186194870-1870445576’is the KEGG annotation of the continuum QTL associated with LAE on chromosome 3. ‘3-158614260-16109774'is the KEGG annotation of the continuum QTL associated with PH/EH on chromosome 3.‘10-95737789-107262109’is the KEGG annotation of the continuum QTL associated with ILE on chromosome 10.
#KEGG_n	3	KEGG_N	28536
#Pathway	ko_ID	Unigene	gene	Unigene_all	gene_all
Plant hormone signal transduction	ko04075	1	1038	3	28536	Zm00001d043014_T001	K14496
Proteasome	ko03050	1	430	3	28536	Zm00001d043021_T001	K02731
Plant-pathogen interaction	ko04626	1	683	3	28536	Zm00001d043025_T001	K13424

## Sheet: 3-158614260-16109774
TableS4: Confidence interval KEGG annotation.‘3-186194870-1870445576’is the KEGG annotation of the continuum QTL associated with LAE on chromosome 3. ‘3-158614260-16109774'is the KEGG annotation of the continuum QTL associated with PH/EH on chromosome 3.‘10-95737789-107262109’is the KEGG annotation of the continuum QTL associated with ILE on chromosome 10.
TableS4
#KEGG_n	32	KEGG_N	28536
#Pathway	ko_ID	Unigene	gene	Unigene_all	gene_all
Pentose phosphate pathway	ko00030	4	269	32	28536	Zm00001d042282_T001;Zm00001d042282_T002;Zm00001d042282_T003;Zm00001d042282_T004	K00616+K00616+K00616+K00616
Arginine and proline metabolism	ko00330	1	313	32	28536	Zm00001d042277_T001	K01259
Carbon metabolism	ko01200	4	1563	32	28536	Zm00001d042282_T001;Zm00001d042282_T002;Zm00001d042282_T003;Zm00001d042282_T004	K00616+K00616+K00616+K00616
Biosynthesis of amino acids	ko01230	4	1619	32	28536	Zm00001d042282_T001;Zm00001d042282_T002;Zm00001d042282_T003;Zm00001d042282_T004	K00616+K00616+K00616+K00616
Plant hormone signal transduction	ko04075	14	1038	32	28536	Zm00001d042292_T001;Zm00001d042312_T001;Zm00001d042312_T002;Zm00001d042312_T003;Zm00001d042312_T004;Zm00001d042312_T005;Zm00001d042312_T006;Zm00001d042312_T007;Zm00001d042312_T008;Zm00001d042312_T009;Zm00001d042312_T010;Zm00001d042312_T011;Zm00001d042312_T012;Zm00001d042312_T013	K14488+K14489+K14489+K14489+K14489+K14489+K14489+K14489+K14489+K14489+K14489+K14489+K14489+K14489
Ribosome	ko03010	3	1228	32	28536	Zm00001d042308_T001;Zm00001d042308_T002;Zm00001d042308_T003	K02873+K02873+K02873
Spliceosome	ko03040	2	1514	32	28536	Zm00001d042287_T001;Zm00001d042287_T002	K12860+K12860
Peroxisome	ko04146	1	743	32	28536	Zm00001d042278_T001	K00477
Regulation of autophagy	ko04140	7	274	32	28536	Zm00001d042303_T001;Zm00001d042303_T002;Zm00001d042303_T003;Zm00001d042303_T004;Zm00001d042303_T005;Zm00001d042303_T006;Zm00001d042303_T007	K08334+K08334+K08334+K08334+K08334+K08334+K08334

## Sheet: 10-95737789-107262109
TableS4: Confidence interval KEGG annotation.‘3-186194870-1870445576’is the KEGG annotation of the continuum QTL associated with LAE on chromosome 3. ‘3-158614260-16109774'is the KEGG annotation of the continuum QTL associated with PH/EH on chromosome 3.‘10-95737789-107262109’is the KEGG annotation of the continuum QTL associated with ILE on chromosome 10.
#KEGG_n	249	KEGG_N	28536
#Pathway	ko_ID	Unigene	gene	Unigene_all	gene_all
2-Oxocarboxylic acid metabolism	ko01210	15	452	249	28536	Zm00001d024952_T001;Zm00001d024952_T002;Zm00001d024952_T003;Zm00001d024952_T004;Zm00001d024952_T005;Zm00001d024952_T006;Zm00001d024952_T007;Zm00001d024952_T008;Zm00001d024952_T009;Zm00001d024952_T010;Zm00001d024952_T011;Zm00001d024952_T012;Zm00001d024952_T013;Zm00001d024952_T014;Zm00001d024952_T015	K01681+K01681+K01681+K01681+K01681+K01681+K01681+K01681+K01681+K01681+K01681+K01681+K01681+K01681+K01681
Glutathione metabolism	ko00480	7	399	249	28536	Zm00001d024963_T001;Zm00001d025015_T001;Zm00001d025015_T002;Zm00001d025015_T003;Zm00001d025015_T004;Zm00001d025015_T005;Zm00001d025047_T001	K00799+K00036+K00036+K00036+K00036+K00036+K00434
Tyrosine metabolism	ko00350	4	115	249	28536	Zm00001d025103_T001;Zm00001d025103_T002;Zm00001d025103_T003;Zm00001d025103_T004	K00276+K00276+K00276+K00276
Phenylalanine, tyrosine and tryptophan biosynthesis	ko00400	2	295	249	28536	Zm00001d025140_T001;Zm00001d025140_T002	K01658+K01658
Propanoate metabolism	ko00640	107	442	249	28536	Zm00001d024998_T001;Zm00001d024998_T002;Zm00001d024998_T003;Zm00001d024998_T004;Zm00001d024998_T005;Zm00001d024998_T006;Zm00001d024998_T007;Zm00001d024998_T008;Zm00001d024998_T009;Zm00001d024998_T010;Zm00001d024998_T011;Zm00001d024998_T012;Zm00001d024998_T013;Zm00001d024998_T014;Zm00001d024998_T016;Zm00001d024998_T017;Zm00001d024998_T018;Zm00001d024998_T020;Zm00001d024998_T022;Zm00001d024998_T025…	K11262+K11262+K11262+K11262+K11262+K11262+K11262+K11262+K11262+K11262+K11262+K11262+K11262+K11262+K11262+K11262+K11262+K11262+K11262+K11262+K11262+K11262+K11262+K11262+K11262+K11262+K11262+K11262+K11262+K11262+K11262+K11262+K11262+K11262+K11262+K11262+K11262+K11262+K11262+K11262+K11262+K11262+K11262+K11262+K11262+K11262+K11262+K11262+K11262+K11262+K11262+K11262+K11262+K11262+K11262+K11262+K11262+…
Pentose phosphate pathway	ko00030	5	269	249	28536	Zm00001d025015_T001;Zm00001d025015_T002;Zm00001d025015_T003;Zm00001d025015_T004;Zm00001d025015_T005	K00036+K00036+K00036+K00036+K00036
Pyruvate metabolism	ko00620	107	765	249	28536	Zm00001d024998_T001;Zm00001d024998_T002;Zm00001d024998_T003;Zm00001d024998_T004;Zm00001d024998_T005;Zm00001d024998_T006;Zm00001d024998_T007;Zm00001d024998_T008;Zm00001d024998_T009;Zm00001d024998_T010;Zm00001d024998_T011;Zm00001d024998_T012;Zm00001d024998_T013;Zm00001d024998_T014;Zm00001d024998_T016;Zm00001d024998_T017;Zm00001d024998_T018;Zm00001d024998_T020;Zm00001d024998_T022;Zm00001d024998_T025…	K11262+K11262+K11262+K11262+K11262+K11262+K11262+K11262+K11262+K11262+K11262+K11262+K11262+K11262+K11262+K11262+K11262+K11262+K11262+K11262+K11262+K11262+K11262+K11262+K11262+K11262+K11262+K11262+K11262+K11262+K11262+K11262+K11262+K11262+K11262+K11262+K11262+K11262+K11262+K11262+K11262+K11262+K11262+K11262+K11262+K11262+K11262+K11262+K11262+K11262+K11262+K11262+K11262+K11262+K11262+K11262+K11262+…
Plant hormone signal transduction	ko04075	7	1038	249	28536	Zm00001d025050_T001;Zm00001d025050_T002;Zm00001d025050_T003;Zm00001d025050_T004;Zm00001d025050_T005;Zm00001d025050_T006;Zm00001d025055_T001	K14509+K14509+K14509+K14509+K14509+K14509+K14497
Ascorbate and aldarate metabolism	ko00053	1	161	249	28536	Zm00001d025047_T001	K00434
Ribosome	ko03010	1	1228	249	28536	Zm00001d025160_T001	K02918
Glyoxylate and dicarboxylate metabolism	ko00630	15	417	249	28536	Zm00001d024952_T001;Zm00001d024952_T002;Zm00001d024952_T003;Zm00001d024952_T004;Zm00001d024952_T005;Zm00001d024952_T006;Zm00001d024952_T007;Zm00001d024952_T008;Zm00001d024952_T009;Zm00001d024952_T010;Zm00001d024952_T011;Zm00001d024952_T012;Zm00001d024952_T013;Zm00001d024952_T014;Zm00001d024952_T015	K01681+K01681+K01681+K01681+K01681+K01681+K01681+K01681+K01681+K01681+K01681+K01681+K01681+K01681+K01681
Cysteine and methionine metabolism	ko00270	1	522	249	28536	Zm00001d025114_T001	K08967
Oxidative phosphorylation	ko00190	1	640	249	28536	Zm00001d025054_T001	K03946
Glycine, serine and threonine metabolism	ko00260	4	320	249	28536	Zm00001d025103_T001;Zm00001d025103_T002;Zm00001d025103_T003;Zm00001d025103_T004	K00276+K00276+K00276+K00276
Tropane, piperidine and pyridine alkaloid biosynthesis	ko00960	4	49	249	28536	Zm00001d025103_T001;Zm00001d025103_T002;Zm00001d025103_T003;Zm00001d025103_T004	K00276+K00276+K00276+K00276
Ribosome biogenesis in eukaryotes	ko03008	1	519	249	28536	Zm00001d024955_T001	K14525
Pentose and glucuronate interconversions	ko00040	2	296	249	28536	Zm00001d025067_T001;Zm00001d025067_T002	K01728+K01728
Glycerophospholipid metabolism	ko00564	6	645	249	28536	Zm00001d024967_T001;Zm00001d024967_T002;Zm00001d024967_T003;Zm00001d024967_T004;Zm00001d024967_T005;Zm00001d024967_T006	K00111+K00111+K00111+K00111+K00111+K00111
Citrate cycle (TCA cycle)	ko00020	15	558	249	28536	Zm00001d024952_T001;Zm00001d024952_T002;Zm00001d024952_T003;Zm00001d024952_T004;Zm00001d024952_T005;Zm00001d024952_T006;Zm00001d024952_T007;Zm00001d024952_T008;Zm00001d024952_T009;Zm00001d024952_T010;Zm00001d024952_T011;Zm00001d024952_T012;Zm00001d024952_T013;Zm00001d024952_T014;Zm00001d024952_T015	K01681+K01681+K01681+K01681+K01681+K01681+K01681+K01681+K01681+K01681+K01681+K01681+K01681+K01681+K01681
Arginine biosynthesis	ko00220	3	207	249	28536	Zm00001d024950_T001;Zm00001d024950_T002;Zm00001d024950_T003	K00611+K00611+K00611
Protein processing in endoplasmic reticulum	ko04141	45	1641	249	28536	Zm00001d024968_T001;Zm00001d025010_T001;Zm00001d025010_T002;Zm00001d025010_T003;Zm00001d025010_T004;Zm00001d025010_T005;Zm00001d025010_T006;Zm00001d025010_T007;Zm00001d025010_T008;Zm00001d025010_T009;Zm00001d025010_T010;Zm00001d025010_T011;Zm00001d025010_T012;Zm00001d025010_T013;Zm00001d025010_T014;Zm00001d025010_T015;Zm00001d025010_T016;Zm00001d025010_T017;Zm00001d025010_T018;Zm00001d025010_T019…	K09503+K14007+K14007+K14007+K14007+K14007+K14007+K14007+K14007+K14007+K14007+K14007+K14007+K14007+K14007+K14007+K14007+K14007+K14007+K14007+K14007+K14007+K14007+K14007+K14007+K14007+K14007+K14007+K14007+K14007+K14007+K14007+K14007+K14007+K14007+K14007+K14007+K14007+K09580+K09580+K09580+K09580+K09540+K09540+K09540
RNA transport	ko03013	2	1715	249	28536	Zm00001d024955_T001;Zm00001d025132_T001	K14525+K03236
mRNA surveillance pathway	ko03015	22	1301	249	28536	Zm00001d024964_T001;Zm00001d025100_T001;Zm00001d025100_T002;Zm00001d025100_T003;Zm00001d025100_T004;Zm00001d025100_T005;Zm00001d025100_T006;Zm00001d025100_T007;Zm00001d025100_T008;Zm00001d025100_T009;Zm00001d025100_T010;Zm00001d025100_T011;Zm00001d025100_T012;Zm00001d025100_T013;Zm00001d025100_T014;Zm00001d025100_T015;Zm00001d025100_T016;Zm00001d025100_T017;Zm00001d025100_T018;Zm00001d025100_T019…	K04354+K03267+K03267+K03267+K03267+K03267+K03267+K03267+K03267+K03267+K03267+K03267+K03267+K03267+K03267+K03267+K03267+K03267+K03267+K03267+K03267+K03267
Tryptophan metabolism	ko00380	2	234	249	28536	Zm00001d025005_T001;Zm00001d025005_T002	K11816+K11816
Fatty acid biosynthesis	ko00061	107	551	249	28536	Zm00001d024998_T001;Zm00001d024998_T002;Zm00001d024998_T003;Zm00001d024998_T004;Zm00001d024998_T005;Zm00001d024998_T006;Zm00001d024998_T007;Zm00001d024998_T008;Zm00001d024998_T009;Zm00001d024998_T010;Zm00001d024998_T011;Zm00001d024998_T012;Zm00001d024998_T013;Zm00001d024998_T014;Zm00001d024998_T016;Zm00001d024998_T017;Zm00001d024998_T018;Zm00001d024998_T020;Zm00001d024998_T022;Zm00001d024998_T025…	K11262+K11262+K11262+K11262+K11262+K11262+K11262+K11262+K11262+K11262+K11262+K11262+K11262+K11262+K11262+K11262+K11262+K11262+K11262+K11262+K11262+K11262+K11262+K11262+K11262+K11262+K11262+K11262+K11262+K11262+K11262+K11262+K11262+K11262+K11262+K11262+K11262+K11262+K11262+K11262+K11262+K11262+K11262+K11262+K11262+K11262+K11262+K11262+K11262+K11262+K11262+K11262+K11262+K11262+K11262+K11262+K11262+…
Fatty acid metabolism	ko01212	107	697	249	28536	Zm00001d024998_T001;Zm00001d024998_T002;Zm00001d024998_T003;Zm00001d024998_T004;Zm00001d024998_T005;Zm00001d024998_T006;Zm00001d024998_T007;Zm00001d024998_T008;Zm00001d024998_T009;Zm00001d024998_T010;Zm00001d024998_T011;Zm00001d024998_T012;Zm00001d024998_T013;Zm00001d024998_T014;Zm00001d024998_T016;Zm00001d024998_T017;Zm00001d024998_T018;Zm00001d024998_T020;Zm00001d024998_T022;Zm00001d024998_T025…	K11262+K11262+K11262+K11262+K11262+K11262+K11262+K11262+K11262+K11262+K11262+K11262+K11262+K11262+K11262+K11262+K11262+K11262+K11262+K11262+K11262+K11262+K11262+K11262+K11262+K11262+K11262+K11262+K11262+K11262+K11262+K11262+K11262+K11262+K11262+K11262+K11262+K11262+K11262+K11262+K11262+K11262+K11262+K11262+K11262+K11262+K11262+K11262+K11262+K11262+K11262+K11262+K11262+K11262+K11262+K11262+K11262+…
beta-Alanine metabolism	ko00410	4	235	249	28536	Zm00001d025103_T001;Zm00001d025103_T002;Zm00001d025103_T003;Zm00001d025103_T004	K00276+K00276+K00276+K00276
Spliceosome	ko03040	9	1514	249	28536	Zm00001d025063_T001;Zm00001d025063_T002;Zm00001d025063_T003;Zm00001d025063_T004;Zm00001d025063_T005;Zm00001d025063_T006;Zm00001d025063_T007;Zm00001d025063_T008;Zm00001d025063_T009	K12893+K12893+K12893+K12893+K12893+K12893+K12893+K12893+K12893
Isoquinoline alkaloid biosynthesis	ko00950	4	62	249	28536	Zm00001d025103_T001;Zm00001d025103_T002;Zm00001d025103_T003;Zm00001d025103_T004	K00276+K00276+K00276+K00276
Peroxisome	ko04146	6	743	249	28536	Zm00001d025106_T002;Zm00001d025106_T003;Zm00001d025106_T004;Zm00001d025106_T005;Zm00001d025106_T007;Zm00001d025106_T008	K04564+K04564+K04564+K04564+K04564+K04564
Phenylalanine metabolism	ko00360	4	125	249	28536	Zm00001d025103_T001;Zm00001d025103_T002;Zm00001d025103_T003;Zm00001d025103_T004	K00276+K00276+K00276+K00276
Protein export	ko03060	3	228	249	28536	Zm00001d025144_T001;Zm00001d025144_T002;Zm00001d025144_T003	K09540+K09540+K09540
ABC transporters	ko02010	6	192	249	28536	Zm00001d025043_T001;Zm00001d025043_T002;Zm00001d025043_T003;Zm00001d025043_T004;Zm00001d025043_T005;Zm00001d025043_T006	K05665+K05665+K05665+K05665+K05665+K05665
Carbon metabolism	ko01200	20	1563	249	28536	Zm00001d024952_T001;Zm00001d024952_T002;Zm00001d024952_T003;Zm00001d024952_T004;Zm00001d024952_T005;Zm00001d024952_T006;Zm00001d024952_T007;Zm00001d024952_T008;Zm00001d024952_T009;Zm00001d024952_T010;Zm00001d024952_T011;Zm00001d024952_T012;Zm00001d024952_T013;Zm00001d024952_T014;Zm00001d024952_T015;Zm00001d025015_T001;Zm00001d025015_T002;Zm00001d025015_T003;Zm00001d025015_T004;Zm00001d025015_T005	K01681+K01681+K01681+K01681+K01681+K01681+K01681+K01681+K01681+K01681+K01681+K01681+K01681+K01681+K01681+K00036+K00036+K00036+K00036+K00036
Basal transcription factors	ko03022	1	395	249	28536	Zm00001d025112_T001	K03130
Biosynthesis of amino acids	ko01230	20	1619	249	28536	Zm00001d024950_T001;Zm00001d024950_T002;Zm00001d024950_T003;Zm00001d024952_T001;Zm00001d024952_T002;Zm00001d024952_T003;Zm00001d024952_T004;Zm00001d024952_T005;Zm00001d024952_T006;Zm00001d024952_T007;Zm00001d024952_T008;Zm00001d024952_T009;Zm00001d024952_T010;Zm00001d024952_T011;Zm00001d024952_T012;Zm00001d024952_T013;Zm00001d024952_T014;Zm00001d024952_T015;Zm00001d025140_T001;Zm00001d025140_T002	K00611+K00611+K00611+K01681+K01681+K01681+K01681+K01681+K01681+K01681+K01681+K01681+K01681+K01681+K01681+K01681+K01681+K01681+K01658+K01658
